# Supplementary material for: Development and implementation of a highly-multiplexed SNP array for genetic mapping in maritime pine and comparative mapping with loblolly pine
Source: BMC Genomics. 2011 Jul 18;12:368. doi: 10.1186/1471-2164-12-368 (PMC3146957; doi:10.1186/1471-2164-12-368)
Supplement: Additional file 2 — List of the 49 candidate gene fragments used for in vitro SNP detection. [file 1471-2164-12-368-S2.XLS]

## Sheet: Additional_file_2
Additional file 2: List of the 40 candidate genes (49 gene fragments) used for in vitro SNP detection.
Gene	Description	Fragments	GenBank Accession	Origin of the samples sequenced	Project
4CL	4-coumarate: CoA ligase	PP4CLP5	BX784388	France (Aquitaine + Corsica), Morocco, Spain, Tunisia	Evoltree
		Pp_4cl_Pt_a	HM482313-HM482403
		Pp_4cl_Pt_b	HM482404-HM482495
		Pp_4cl_Pt_c	HM482496-HM482582
AGP-like (AGP1)	Arabinogalactan-like		BX784280	Whole natural range*	BRG 2002
BOTERO	Katanin p60		JF980293	France (Aquitaine)	ANR GenoQB
C4H-2	Trans-cinnamate-4-hydroxylase 2		JN013973	Whole natural range*	BRG 2002 / Treesnips / Digenfor / Evoltree
CAD	Cinnamyl-alcohol-dehydrogenase		JN013968	Whole natural range*	BRG 2002 / Evoltree
CCoAOMT	Caffeoyl-CoA 3-O-methyltransferase		JN013969	Whole natural range*	BRG 2002 / Treesnips / Digenfor / Evoltree
CesA3	Cellulose Synthase		JN013970	France, Morocco, Portugal, Tunisia	GEMINI
CesA4	Cellulose Synthase		BV079716	France, Morocco, Portugal, Tunisia	GEMINI
CesA7	Cellulose Synthase		JN013971	France, Morocco, Portugal, Tunisia	GEMINI
CHS	Chalcone Synthase		AM888372	France (Aquitaine)	ANR GenoQB
Cobra	GPI-anchored protein	PpCobra1	JF980294	France (Aquitaine)	ANR GenoQB
	GPI-anchored protein	PpCobra2	JF980295		ANR GenoQB
	GPI-anchored protein	PpCobra3	JF980296		ANR GenoQB
Dhn1	Dehydrin		AM502292	Whole natural range*	Treesnips / Digenfor
Dhn2	Dehydrin	Pp_dhn2_Pp_a	HM482583-HM482700	Whole natural range*	Treesnips / Digenfor/Evoltree
		Pp_dhn2_Pp_b	HM482701-HM482785
		Pp_dhn2_Ps_a	HM482786-HM482877
		Pp_dhn2_Ps_b	HM482878-HM482957
Dhn5	Dehydrin	Pp_dhn5_Ps	HM482958-HM483034	France (Aquitaine + Corsica), Morocco, Spain, Tunisia	Evoltree
ERD3	Early Response to Drought 3		EU020011	Whole natural range*	Treesnips / Digenfor
Glucan	Glucan-endo-1,3-beta-glucosidase precursor		AM502290	Whole natural range*	Treesnips / Digenfor
GRP3	Putative Arabinogalactan / Glycin-Rich Protein		AM502293	Whole natural range*	Treesnips / Digenfor
HDZ31	Homeodomain Leucin Zipper transcription factor		EU482891	France (Aquitaine)	ANR GenoQB
Korrigan	Endo-1,4-beta-glucanase		JN013967	France (Aquitaine)	ANR GenoQB
LAC-2	Laccase 2		JN013965	Whole natural range*	BRG 2002
LAC-4	Laccase 4		JN013966	Whole natural range*	BRG 2002
LIM2	LIM domain protein		EU482892	France (Aquitaine)	ANR GenoQB
LP3-1	Water-stress-inducible protein	Pp_lp31_Pt_a	HM483035-HM483156	Whole natural range*	Treesnips / Digenfor/Evoltree
		Pp_lp31_Pt_b	HM483157-HM483267
LP3-3	Water-stress-inducible protein	Pp_lp33-Pt	HM483268-HM483364	Whole natural range*	Treesnips / Digenfor/Evoltree
Myb1	R2R3-Myb transcription factor		EU482890	France (Aquitaine)	ANR GenoQB
Myb14	R2R3-Myb transcription factor		EU482897	France (Aquitaine)	ANR GenoQB
Myb2	R2R3-Myb transcription factor		EU482893	France (Aquitaine)	ANR GenoQB
Myb4	R2R3-Myb transcription factor		EU482894	France (Aquitaine)	ANR GenoQB
Myb8	R2R3-Myb transcription factor		EU482895	France (Aquitaine)	ANR GenoQB
PAL1	Phenylalanine ammonia-lyase		AY641535	Whole natural range*	BRG 2002 / Digenfor / Evoltree
PFK	Phosphofructokinase		JF980298	Spain	Digenfor
PHY-N	Phytochrome N		EU120547	France, Morocco, Portugal, Tunisia	Digenfor
Pp1	Glycin rich protein homolog		JN013972	France, Morocco, Portugal, Tunisia	GEMINI
PP2C	Protein phosphatase 2C		EU020014	Whole natural range*	Treesnips / Digenfor
Pp4	ACC oxidase		FN256562	France, Morocco, Portugal, Tunisia	GEMINI
PR-AGP4	Putative Arabinogalactan / Proline Rich Protein		AM501931	Whole natural range*	Treesnips / Digenfor / Evoltree
RD21	Cysteine protease		EU020015	Whole natural range*	Treesnips / Digenfor
SCL1	Scarecrow-like transcription factor		EU482898	France (Aquitaine)	ANR GenoQB
SPS	Sucrose Phosphate Synthase		AJ309090	Spain	Digenfor
THE1	Protein kinase		JF980297	France (Aquitaine)	ANR GenoQB
*Whole natural range = France (Aquitaine + Corsica), Morocco, Portugal, Spain, Tunisia
Projects acronyms :
ANR GenoQB	GNP05013C supported by the ANR Genoplante
BRG 2002	Bureau des Ressources Génétiques (French National Genetic Resources Institution)
Digenfor	Tri027 Trilateral project France (Genoplante) / Germany (GABI) / Spain (MCyT)
Evoltree Jera 2	Evoltree European funded Network of Excellence FP7-211868
GEMINI	QLRT-1999-00942 supported by the European Union
Treesnips	QLRT-2001-01973 supported by the European Union
