# Supplementary material for: Development and implementation of a highly-multiplexed SNP array for genetic mapping in maritime pine and comparative mapping with loblolly pine
Source: BMC Genomics. 2011 Jul 18;12:368. doi: 10.1186/1471-2164-12-368 (PMC3146957; doi:10.1186/1471-2164-12-368)
Supplement: Additional file 3 — List of the 1,536 SNPs and associated features. [file 1471-2164-12-368-S3.XLS]

## Sheet: additional file3
Additional file 3: List of the 1,536 SNPs and associated features.
SNP_Name	marker short name	Origin	Gene or contig ID	Designability Score	Alleles	Detection depth	Minor allele frequency (%)	Genotyping result	Marker polymorphic in the G2 pedigree	Linkage group in G2	Marker polymorphic in the F2 pedigree	Linkage group in F2	NCBI dbSNP ss accession number
CL1037CT240CN266-239	m1356	in silico polymorphism, set 3	CL1037CT240CN266	0.896	[A/G]	5	40	failed	no		no		no_ss_accession
CL1037CT240CN266-554	m167	in silico polymorphism, set 3	CL1037CT240CN266	0.86	[T/G]	6	33.33	success	no		no		no_ss_accession
CL1063CT3603CN3855-219	m168	in silico polymorphism, set 3	CL1063CT3603CN3855	0.924	[T/C]	4	50	success	no		no		no_ss_accession
CL1077CT2428CN2609-641	m1142	in silico polymorphism, set 3	CL1077CT2428CN2609	0.913	[A/G]	5	40	failed	no		no		no_ss_accession
CL1112CT1401CN1503-1013	m171	in silico polymorphism, set 3	CL1112CT1401CN1503	0.717	[C/G]	5	40	success	no		no		no_ss_accession
CL1112CT1401CN1503-1076	m172	in silico polymorphism, set 3	CL1112CT1401CN1503	0.835	[A/G]	8	50	success	no		no		no_ss_accession
CL1112CT1401CN1503-1271	m173	in silico polymorphism, set 3	CL1112CT1401CN1503	0.909	[A/G]	7	28.57	success	no		no		no_ss_accession
CL1112CT1401CN1503-1461	m174	in silico polymorphism, set 3	CL1112CT1401CN1503	0.918	[T/C]	6	33.33	success	no		no		no_ss_accession
CL1112CT1401CN1503-896	m1421	in silico polymorphism, set 3	CL1112CT1401CN1503	0.945	[T/C]	6	50	failed	no		no		no_ss_accession
CL1142CT3271CN3507-382	m1091	in silico polymorphism, set 3	CL1142CT3271CN3507	0.905	[A/G]	7	28.57	failed	no		no		no_ss_accession
CL1142CT3271CN3507-477	m175	in silico polymorphism, set 3	CL1142CT3271CN3507	0.885	[C/G]	6	33.33	success	yes	4M	yes	not mapped	325995471
CL1144CT3053CN3275-126	m1328	in silico polymorphism, set 3	CL1144CT3053CN3275	0.859	[C/G]	4	50	failed	no		no		no_ss_accession
CL1144CT3053CN3275-292	m1347	in silico polymorphism, set 3	CL1144CT3053CN3275	0.983	[T/G]	4	50	failed	no		no		no_ss_accession
CL1145CT898CN968-427	m176	in silico polymorphism, set 3	CL1145CT898CN968	0.811	[T/C]	5	40	success	yes	2F	yes	2	325995490
CL1145CT898CN968-67	m177	in silico polymorphism, set 3	CL1145CT898CN968	0.648	[C/G]	5	40	success	no		no		no_ss_accession
CL114CT2787CN2989-130	m1415	in silico polymorphism, set 3	CL114CT2787CN2989	0.952	[T/C]	6	33.33	failed	no		no		no_ss_accession
CL1154CT3523CN3773-566	m178	in silico polymorphism, set 3	CL1154CT3523CN3773	0.601	[A/C]	4	50	success	no		no		no_ss_accession
CL1159CT444CN484-235	m179	in silico polymorphism, set 3	CL1159CT444CN484	0.905	[T/G]	5	40	success	no		no		no_ss_accession
CL1209CT2814CN3017-469	m1229	in silico polymorphism, set 3	CL1209CT2814CN3017	0.56	[T/C]	6	33.33	failed	no		no		no_ss_accession
CL1247CT1621CN1745-257	m1405	in silico polymorphism, set 3	CL1247CT1621CN1745	0.781	[T/G]	4	50	success	no	-	yes	5_1	325995521
CL1247CT1621CN1745-401	m1438	in silico polymorphism, set 3	CL1247CT1621CN1745	0.779	[T/C]	5	40	success	no	-	yes	5_1	325995522
CL1292CT3617CN3869-177	m1154	in silico polymorphism, set 3	CL1292CT3617CN3869	0.948	[A/G]	5	40	failed	no		no		no_ss_accession
CL1292CT3617CN3869-296	m181	in silico polymorphism, set 3	CL1292CT3617CN3869	0.947	[T/C]	5	40	success	no		no		no_ss_accession
CL1292CT3617CN3869-431	m1223	in silico polymorphism, set 3	CL1292CT3617CN3869	0.91	[A/G]	5	40	failed	no		no		no_ss_accession
CL1292CT3617CN3869-530	m182	in silico polymorphism, set 3	CL1292CT3617CN3869	0.967	[C/G]	5	40	success	no		no		no_ss_accession
CL1312CT1442CN1545-785	m183	in silico polymorphism, set 3	CL1312CT1442CN1545	0.907	[A/G]	15	13.33	success	no		no		no_ss_accession
CL1322CT497CN538-412	m184	in silico polymorphism, set 3	CL1322CT497CN538	0.93	[A/C]	4	50	success	yes	5M	yes	5_1	325995464
CL1429CT147CN167-1375	m1429	in silico polymorphism, set 3	CL1429CT147CN167	0.983	[T/C]	4	50	failed	no		no		no_ss_accession
CL1431CT2903CN3116-496	m188	in silico polymorphism, set 3	CL1431CT2903CN3116	0.962	[A/T]	4	50	success	no		no		no_ss_accession
CL1470CT3756CN4015-590	m189	in silico polymorphism, set 3	CL1470CT3756CN4015	0.732	[T/G]	4	50	success	yes	5M	no	-	325995395
CL1470CT3756CN4015-738	m190	in silico polymorphism, set 3	CL1470CT3756CN4015	0.98	[C/G]	6	33.33	success	yes	5M	no	-	325995407
CL1506CT61CN72-531	m192	in silico polymorphism, set 3	CL1506CT61CN72	0.966	[A/T]	42	26.19	success	yes	2F	yes	2	325995478
CL1506CT61CN72-59	m193	in silico polymorphism, set 3	CL1506CT61CN72	0.792	[T/C]	46	21.74	success	no		no		no_ss_accession
CL1525CT3140CN3365-218	m1381	in silico polymorphism, set 3	CL1525CT3140CN3365	0.543	[A/G]	4	50	success	yes	6M	no	-	325995442
CL1525CT3140CN3365-626	m194	in silico polymorphism, set 3	CL1525CT3140CN3365	0.758	[T/C]	4	50	success	yes	6M	no	-	325995402
CL1525CT3140CN3365-733	m1369	in silico polymorphism, set 3	CL1525CT3140CN3365	0.563	[C/G]	4	50	failed	no		no		no_ss_accession
CL1532CT4127CN4456-1170	m1150	in silico polymorphism, set 3	CL1532CT4127CN4456	0.624	[C/G]	11	18.18	failed	no		no		no_ss_accession
CL1532CT4127CN4456-141	m195	in silico polymorphism, set 3	CL1532CT4127CN4456	0.978	[A/C]	13	46.15	success	no		no		no_ss_accession
CL1538CT1739CN1867-1529	m196	in silico polymorphism, set 3	CL1538CT1739CN1867	0.977	[T/G]	16	18.75	success	no		no		no_ss_accession
CL1538CT1739CN1867-1965	m197	in silico polymorphism, set 3	CL1538CT1739CN1867	0.979	[T/C]	6	33.33	success	no		no		no_ss_accession
CL1538CT1739CN1867-984	m198	in silico polymorphism, set 3	CL1538CT1739CN1867	0.96	INDEL [-/G]	11	18.18	success	no		no		no_ss_accession
CL1556CT4181CN4510-564	m199	in silico polymorphism, set 3	CL1556CT4181CN4510	0.924	[T/C]	5	40	success	no		no		no_ss_accession
CL1564CT2514CN2700-354	m200	in silico polymorphism, set 3	CL1564CT2514CN2700	0.761	[T/C]	6	33.33	success	no		no		no_ss_accession
CL1595CT4385CN4724-778	m201	in silico polymorphism, set 3	CL1595CT4385CN4724	0.525	[C/G]	8	50	success	no		no		no_ss_accession
CL1595CT4386CN4725-497	m202	in silico polymorphism, set 3	CL1595CT4386CN4725	0.939	[A/C]	6	33.33	success	no		no		no_ss_accession
CL1595CT4387CN4726-549	m1526	in silico polymorphism, set 3	CL1595CT4387CN4726	0.689	[T/C]	18	11.11	failed	no		no		no_ss_accession
CL1597CT1143CN1234-352	m1528	in silico polymorphism, set 3	CL1597CT1143CN1234	0.81	[T/C]	5	40	failed	no		no		no_ss_accession
CL1607CT1725CN1853-444	m203	in silico polymorphism, set 3	CL1607CT1725CN1853	0.752	[A/G]	4	50	success	no		no		no_ss_accession
CL1625CT1678CN1804-1715	m1306	in silico polymorphism, set 3	CL1625CT1678CN1804	0.505	[A/C]	12	25	failed	no		no		no_ss_accession
CL1625CT1678CN1804-1784	m1339	in silico polymorphism, set 3	CL1625CT1678CN1804	0.858	[A/C]	11	27.27	success	yes	3F	no	-	325995443
CL1633CT391CN425-357	m204	in silico polymorphism, set 3	CL1633CT391CN425	0.842	[A/G]	7	42.86	success	yes	5M	no	-	325995392
CL1650CT265CN293-102	m1352	in silico polymorphism, set 3	CL1650CT265CN293	0.672	[A/G]	17	35.29	failed	no		no		no_ss_accession
CL1650CT265CN293-215	m1022	in silico polymorphism, set 3	CL1650CT265CN293	0.438	[C/G]	17	35.29	failed	no		no		no_ss_accession
CL1650CT265CN293-332	m206	in silico polymorphism, set 3	CL1650CT265CN293	0.904	[T/C]	18	33.33	success	yes	6F	no	-	325995428
CL1656CT4254CN4586-234	m207	in silico polymorphism, set 3	CL1656CT4254CN4586	0.812	[T/C]	17	29.41	success	no		no		no_ss_accession
CL1656CT4254CN4586-318	m208	in silico polymorphism, set 3	CL1656CT4254CN4586	0.647	[T/C]	18	27.78	success	no		no		no_ss_accession
CL1656CT4254CN4586-391	m209	in silico polymorphism, set 3	CL1656CT4254CN4586	0.936	[A/C]	18	27.78	success	no		no		no_ss_accession
CL1656CT4254CN4586-543	m1076	in silico polymorphism, set 3	CL1656CT4254CN4586	0.748	[A/G]	15	26.67	failed	no		no		no_ss_accession
CL1658CT2607CN2802-434	m210	in silico polymorphism, set 3	CL1658CT2607CN2802	0.843	[C/G]	14	14.29	success	yes	11M	yes	11	325995480
CL1662CT1094CN1183-115	m1109	in silico polymorphism, set 3	CL1662CT1094CN1183	0.932	[A/G]	4	50	failed	no		no		no_ss_accession
CL1662CT1094CN1183-259	m1444	in silico polymorphism, set 3	CL1662CT1094CN1183	0.432	[T/C]	4	50	failed	no		no		no_ss_accession
CL1671CT698CN761-614	m1484	in silico polymorphism, set 3	CL1671CT698CN761	0.945	[C/G]	4	50	failed	no		no		no_ss_accession
CL1680CT3219CN3453-1149	m211	in silico polymorphism, set 3	CL1680CT3219CN3453	0.917	[T/C]	5	40	success	no		no		no_ss_accession
CL1680CT3219CN3453-1323	m212	in silico polymorphism, set 3	CL1680CT3219CN3453	0.937	[A/G]	5	40	success	no	-	yes	12_1	325995515
CL1680CT3219CN3453-1884	m1524	in silico polymorphism, set 3	CL1680CT3219CN3453	0.944	[A/C]	7	42.86	failed	no		no		no_ss_accession
CL1680CT3219CN3453-2025	m1501	in silico polymorphism, set 3	CL1680CT3219CN3453	0.878	[A/G]	7	28.57	failed	no		no		no_ss_accession
CL1680CT3219CN3453-2138	m213	in silico polymorphism, set 3	CL1680CT3219CN3453	0.745	[A/G]	6	33.33	success	no		no		no_ss_accession
CL1680CT3219CN3454-236	m1514	in silico polymorphism, set 3	CL1680CT3219CN3454	0.959	[A/T]	6	33.33	failed	no		no		no_ss_accession
CL1680CT3219CN3454-533	m214	in silico polymorphism, set 3	CL1680CT3219CN3454	0.934	[A/T]	5	40	success	no		no		no_ss_accession
CL1680CT3219CN3454-601	m215	in silico polymorphism, set 3	CL1680CT3219CN3454	0.97	[T/C]	4	50	success	no		no		no_ss_accession
CL1689CT223CN248-72	m1425	in silico polymorphism, set 3	CL1689CT223CN248	0.596	[C/G]	6	33.33	failed	no		no		no_ss_accession
CL1691CT2755CN2955-303	m216	in silico polymorphism, set 3	CL1691CT2755CN2955	0.934	[T/C]	6	33.33	success	no		no		no_ss_accession
CL1701CT1284CN1379-437	m218	in silico polymorphism, set 3	CL1701CT1284CN1379	0.534	[T/C]	21	33.33	success	yes	12F	yes	12_2	325995465
CL1701CT1284CN1379-596	m219	in silico polymorphism, set 3	CL1701CT1284CN1379	0.829	[A/G]	17	23.53	success	yes	12F	yes	12_2	325995467
CL1701CT1284CN1379-721	m220	in silico polymorphism, set 3	CL1701CT1284CN1379	0.578	[A/G]	13	15.38	success	no		no		no_ss_accession
CL1705CT3653CN3908-644	m1387	in silico polymorphism, set 3	CL1705CT3653CN3908	0.648	[A/C]	4	50	failed	no		no		no_ss_accession
CL1725CT3381CN3622-307	m221	in silico polymorphism, set 3	CL1725CT3381CN3622	0.945	[T/G]	8	50	success	yes	11M	yes	11	325995451
CL1725CT3381CN3622-560	m1403	in silico polymorphism, set 3	CL1725CT3381CN3622	0.559	[A/C]	6	33.33	failed	no		no		no_ss_accession
CL1725CT3381CN3623-355	m1402	in silico polymorphism, set 3	CL1725CT3381CN3623	0.946	[A/C]	5	40	failed	no		no		no_ss_accession
CL1725CT3381CN3623-495	m222	in silico polymorphism, set 3	CL1725CT3381CN3623	0.993	[C/G]	4	50	success	no		no		no_ss_accession
CL1728CT2683CN2881-1038	m223	in silico polymorphism, set 3	CL1728CT2683CN2881	0.982	[C/G]	16	12.5	success	no	-	yes	12_1	325995494
CL1728CT2683CN2881-943	m1148	in silico polymorphism, set 3	CL1728CT2683CN2881	0.56	[A/G]	16	37.5	failed	no		no		no_ss_accession
CL172CT4347CN4683-339	m224	in silico polymorphism, set 3	CL172CT4347CN4683	0.938	[A/C]	12	16.67	success	yes	11F	no	-	325995403
CL172CT4347CN4683-540	m225	in silico polymorphism, set 3	CL172CT4347CN4683	0.527	INDEL [---/AAG]	11	18.18	success	yes	11F	no	-	325995426
CL175CT1644CN1768-718	m226	in silico polymorphism, set 3	CL175CT1644CN1768	0.989	[A/T]	5	40	success	no	-	yes	not mapped	325995503
CL176CT4448CN4793-32	m1264	in silico polymorphism, set 3	CL176CT4448CN4793	0.599	INDEL [-/T]	13	15.38	failed	no		no		no_ss_accession
CL1770CT645CN704-399	m227	in silico polymorphism, set 3	CL1770CT645CN704	0.874	[A/G]	12	41.67	success	no		no		no_ss_accession
CL1771CT1573CN1685-274	m228	in silico polymorphism, set 3	CL1771CT1573CN1685	0.512	[A/G]	34	23.53	success	no		no		no_ss_accession
CL1771CT1573CN1685-522	m229	in silico polymorphism, set 3	CL1771CT1573CN1685	0.772	[C/G]	34	8.82	success	no		no		no_ss_accession
CL1782CT2325CN2499-166	m1161	in silico polymorphism, set 3	CL1782CT2325CN2499	0.865	[T/C]	4	50	failed	no		no		no_ss_accession
CL1782CT2325CN2499-293	m230	in silico polymorphism, set 3	CL1782CT2325CN2499	0.831	[T/C]	4	50	success	yes	4M	no	-	325995397
CL1786CT1552CN1661-360	m231	in silico polymorphism, set 3	CL1786CT1552CN1661	0.983	[A/C]	5	40	success	no		no		no_ss_accession
CL1791CT502CN545-437	m1123	in silico polymorphism, set 3	CL1791CT502CN545	0.9	[T/C]	4	50	failed	no		no		no_ss_accession
CL1794CT2113CN2266-1199	m1420	in silico polymorphism, set 3	CL1794CT2113CN2266	0.624	[A/T]	6	33.33	failed	no		no		no_ss_accession
CL17CT1773CN1904-151	m232	in silico polymorphism, set 3	CL17CT1773CN1904	0.913	[T/C]	6	33.33	success	no		no		no_ss_accession
CL17CT1773CN1904-395	m233	in silico polymorphism, set 3	CL17CT1773CN1904	0.904	[T/G]	5	40	success	no		no		no_ss_accession
CL1816CT3572CN3823-1035	m234	in silico polymorphism, set 3	CL1816CT3572CN3823	0.648	[A/T]	4	50	success	no		no		no_ss_accession
CL1816CT3572CN3823-828	m235	in silico polymorphism, set 3	CL1816CT3572CN3823	0.794	[T/C]	5	40	success	no		no		no_ss_accession
CL1847CT2129CN2285-626	m236	in silico polymorphism, set 3	CL1847CT2129CN2285	0.975	[T/C]	4	50	success	yes	10M	yes	10_1	325995458
CL185CT2276CN2444-548	m1012	in silico polymorphism, set 3	CL185CT2276CN2444	0.856	[A/G]	6	33.33	failed	no		no		no_ss_accession
CL185CT2276CN2444-889	m1072	in silico polymorphism, set 3	CL185CT2276CN2444	0.589	[T/C]	4	50	failed	no		no		no_ss_accession
CL1874CT694CN754-1037	m238	in silico polymorphism, set 3	CL1874CT694CN754	0.608	[T/C]	9	22.22	success	no		no		no_ss_accession
CL1874CT694CN754-1335	m1131	in silico polymorphism, set 3	CL1874CT694CN754	0.916	[C/G]	12	16.67	failed	no		no		no_ss_accession
CL1874CT694CN754-1732	m239	in silico polymorphism, set 3	CL1874CT694CN754	0.969	[C/G]	16	31.25	success	no		no		no_ss_accession
CL1874CT694CN754-2124	m1037	in silico polymorphism, set 3	CL1874CT694CN754	0.808	[A/C]	11	36.36	failed	no		no		no_ss_accession
CL1874CT694CN754-2594	m240	in silico polymorphism, set 3	CL1874CT694CN754	0.991	[C/G]	9	44.44	success	no	-	yes	6_2	325995500
CL1874CT694CN754-495	m241	in silico polymorphism, set 3	CL1874CT694CN754	0.946	[A/C]	8	50	success	no		no		no_ss_accession
CL1874CT694CN754-880	m242	in silico polymorphism, set 3	CL1874CT694CN754	0.954	[A/G]	6	33.33	success	no		no		no_ss_accession
CL1878CT1506CN1610-294	m243	in silico polymorphism, set 3	CL1878CT1506CN1610	0.992	[T/C]	5	40	success	yes	3F	no	-	325995417
CL1878CT1506CN1610-62	m1014	in silico polymorphism, set 3	CL1878CT1506CN1610	0.955	[T/C]	4	50	failed	no		no		no_ss_accession
CL1884CT3303CN3539-1017	m1301	in silico polymorphism, set 3	CL1884CT3303CN3539	0.575	[T/C]	8	25	failed	no		no		no_ss_accession
CL1884CT3303CN3539-1361	m244	in silico polymorphism, set 3	CL1884CT3303CN3539	0.63	[T/C]	4	50	success	no	-	yes	not mapped	325995517
CL1900CT2948CN3163-304	m1334	in silico polymorphism, set 3	CL1900CT2948CN3163	0.565	[T/C]	7	28.57	failed	no		no		no_ss_accession
CL1900CT2948CN3163-384	m245	in silico polymorphism, set 3	CL1900CT2948CN3163	0.934	[A/T]	6	33.33	success	no		no		no_ss_accession
CL1900CT2949CN3164-1015	m1105	in silico polymorphism, set 3	CL1900CT2949CN3164	0.835	[A/G]	4	50	failed	no		no		no_ss_accession
CL1900CT2949CN3164-947	m1430	in silico polymorphism, set 3	CL1900CT2949CN3164	0.893	[A/C]	4	50	failed	no		no		no_ss_accession
CL1913CT2119CN2275-885	m246	in silico polymorphism, set 3	CL1913CT2119CN2275	0.704	[A/T]	4	50	success	yes	5M	no	-	325995390
CL1913CT2119CN2275-951	m247	in silico polymorphism, set 3	CL1913CT2119CN2275	0.602	[A/C]	4	50	success	no		no		no_ss_accession
CL1915CT3782CN4043-1044	m1195	in silico polymorphism, set 3	CL1915CT3782CN4043	0.956	[T/C]	7	28.57	failed	no		no		no_ss_accession
CL1915CT3782CN4043-1309	m248	in silico polymorphism, set 3	CL1915CT3782CN4043	0.947	[C/G]	4	50	success	no		no		no_ss_accession
CL1915CT3782CN4043-229	m1035	in silico polymorphism, set 3	CL1915CT3782CN4043	0.739	[A/G]	4	50	failed	no		no		no_ss_accession
CL1915CT3782CN4043-295	m249	in silico polymorphism, set 3	CL1915CT3782CN4043	0.955	[T/C]	4	50	success	no		no		no_ss_accession
CL1915CT3782CN4043-767	m250	in silico polymorphism, set 3	CL1915CT3782CN4043	0.687	[A/G]	4	50	success	no		no		no_ss_accession
CL1922CT3059CN3282-367	m1462	in silico polymorphism, set 3	CL1922CT3059CN3282	0.532	[T/G]	4	50	failed	no		no		no_ss_accession
CL1928CT650CN709-552	m1112	in silico polymorphism, set 3	CL1928CT650CN709	0.976	[T/C]	7	28.57	failed	no		no		no_ss_accession
CL1928CT650CN709-753	m251	in silico polymorphism, set 3	CL1928CT650CN709	0.824	[T/G]	6	50	success	no		no		no_ss_accession
CL1938CT842CN911-1636	m252	in silico polymorphism, set 3	CL1938CT842CN911	0.921	[T/C]	11	18.18	success	no		no		no_ss_accession
CL1938CT842CN911-1700	m253	in silico polymorphism, set 3	CL1938CT842CN911	0.646	[T/C]	11	18.18	success	no		no		no_ss_accession
CL1938CT842CN911-995	m254	in silico polymorphism, set 3	CL1938CT842CN911	0.633	[A/G]	9	22.22	success	no		no		no_ss_accession
CL1939CT2334CN2508-43	m1177	in silico polymorphism, set 3	CL1939CT2334CN2508	0.95	[A/G]	5	40	failed	no		no		no_ss_accession
CL1945CT89CN102-564	m255	in silico polymorphism, set 3	CL1945CT89CN102	0.99	[T/C]	5	40	success	no		no		no_ss_accession
CL197CT4289CN4622-403	m1145	in silico polymorphism, set 3	CL197CT4289CN4622	0.886	[T/C]	6	33.33	failed	no		no		no_ss_accession
CL1984CT1902CN2040-233	m256	in silico polymorphism, set 3	CL1984CT1902CN2040	0.978	[A/C]	5	40	success	yes	10F	no	-	325995421
CL1984CT1902CN2040-379	m1346	in silico polymorphism, set 3	CL1984CT1902CN2040	0.847	[T/C]	4	50	failed	no		no		no_ss_accession
CL1986CT4078CN4407-204	m257	in silico polymorphism, set 3	CL1986CT4078CN4407	0.814	[T/C]	12	41.67	success	yes	5M	no	-	325995393
CL200CT2274CN2441-1324	m1368	in silico polymorphism, set 3	CL200CT2274CN2441	0.871	[A/G]	5	40	failed	no		no		no_ss_accession
CL2025CT68CN79-131	m258	in silico polymorphism, set 3	CL2025CT68CN79	0.976	[T/C]	6	33.33	success	no		no		no_ss_accession
CL2030CT1056CN1144-838	m1087	in silico polymorphism, set 3	CL2030CT1056CN1144	0.93	[T/G]	4	50	success	yes	10F	no	-	325995444
CL2033CT1302CN1398-513	m259	in silico polymorphism, set 3	CL2033CT1302CN1398	0.906	[A/G]	4	50	success	no	-	yes	not mapped	325995495
CL2038CT3109CN3334-1094	m1314	in silico polymorphism, set 3	CL2038CT3109CN3334	0.993	[A/G]	4	50	failed	no		no		no_ss_accession
CL2038CT3109CN3334-1169	m260	in silico polymorphism, set 3	CL2038CT3109CN3334	0.959	[A/C]	5	40	success	no		no		no_ss_accession
CL2038CT3109CN3334-553	m261	in silico polymorphism, set 3	CL2038CT3109CN3334	0.633	[A/T]	6	33.33	success	no		no		no_ss_accession
CL2038CT3109CN3334-670	m262	in silico polymorphism, set 3	CL2038CT3109CN3334	0.907	[C/G]	6	33.33	success	no		no		no_ss_accession
CL2038CT3109CN3334-738	m263	in silico polymorphism, set 3	CL2038CT3109CN3334	0.852	[T/C]	5	40	success	no		no		no_ss_accession
CL2044CT3028CN3248-1017	m1183	in silico polymorphism, set 3	CL2044CT3028CN3248	0.568	[C/G]	6	33.33	failed	no		no		no_ss_accession
CL2044CT3029CN3250-1053	m1361	in silico polymorphism, set 3	CL2044CT3029CN3250	0.498	[T/G]	7	28.57	failed	no		no		no_ss_accession
CL2044CT3029CN3250-580	m264	in silico polymorphism, set 3	CL2044CT3029CN3250	0.669	[C/G]	20	10	success	no		no		no_ss_accession
CL2057CT3056CN3278-233	m1489	in silico polymorphism, set 3	CL2057CT3056CN3278	0.61	[A/T]	10	50	failed	no		no		no_ss_accession
CL2057CT3056CN3279-371	m265	in silico polymorphism, set 3	CL2057CT3056CN3279	0.97	[A/G]	14	14.29	success	no		no		no_ss_accession
CL2066CT4270CN4602-602	m266	in silico polymorphism, set 3	CL2066CT4270CN4602	0.609	[T/C]	4	50	success	no		no		no_ss_accession
CL2066CT4270CN4602-733	m267	in silico polymorphism, set 3	CL2066CT4270CN4602	0.69	[T/C]	4	50	success	no		no		no_ss_accession
CL2083CT2863CN3070-515	m269	in silico polymorphism, set 3	CL2083CT2863CN3070	0.939	[A/G]	16	37.5	success	yes	9M	yes	9	325995460
CL2083CT2863CN3070-791	m270	in silico polymorphism, set 3	CL2083CT2863CN3070	0.954	[T/C]	9	22.22	success	no		no		no_ss_accession
CL2094CT3814CN4075-677	m271	in silico polymorphism, set 3	CL2094CT3814CN4075	0.885	[T/C]	11	18.18	success	no		no		no_ss_accession
CL2150CT2701CN2899-978	m1054	in silico polymorphism, set 3	CL2150CT2701CN2899	0.528	[C/G]	4	50	failed	no		no		no_ss_accession
CL2156CT2648CN2845-255	m272	in silico polymorphism, set 3	CL2156CT2648CN2845	0.904	[T/C]	5	40	success	yes	6F	yes	6_2	325995466
CL2156CT2648CN2845-415	m273	in silico polymorphism, set 3	CL2156CT2648CN2845	0.618	[T/C]	5	40	success	yes	6F	yes	6_2	325995474
CL2162CT3069CN3293-628	m274	in silico polymorphism, set 3	CL2162CT3069CN3293	0.439	[A/G]	5	40	success	no		no		no_ss_accession
CL2168CT3602CN3854-454	m1392	in silico polymorphism, set 3	CL2168CT3602CN3854	0.862	[T/C]	4	50	failed	no		no		no_ss_accession
CL2176CT619CN676-906	m275	in silico polymorphism, set 3	CL2176CT619CN676	0.952	[T/C]	4	50	success	no		no		no_ss_accession
CL2186CT41CN45-23	m1445	in silico polymorphism, set 3	CL2186CT41CN45	0.902	[A/T]	7	28.57	failed	no		no		no_ss_accession
CL219CT648CN707-1016	m276	in silico polymorphism, set 3	CL219CT648CN707	0.882	[T/C]	7	42.86	success	no		no		no_ss_accession
CL219CT648CN707-1202	m1318	in silico polymorphism, set 3	CL219CT648CN707	0.992	[A/G]	5	40	failed	no		no		no_ss_accession
CL2213CT221CN246-445	m277	in silico polymorphism, set 3	CL2213CT221CN246	0.922	[T/C]	5	40	success	no		no		no_ss_accession
CL2215CT2706CN2904-345	m278	in silico polymorphism, set 3	CL2215CT2706CN2904	0.93	[T/C]	8	37.5	success	yes	3M_1	no	-	325995412
CL2239CT4247CN4578-511	m279	in silico polymorphism, set 3	CL2239CT4247CN4578	0.756	[C/G]	5	40	success	yes	7M	yes	7_2	325995455
CL2241CT764CN829-1113	m280	in silico polymorphism, set 3	CL2241CT764CN829	0.882	[T/C]	5	40	success	yes	6F	no	-	325995419
CL2255CT294CN323-1461	m1083	in silico polymorphism, set 3	CL2255CT294CN323	0.827	[C/G]	4	50	failed	no		no		no_ss_accession
CL2255CT294CN323-564	m281	in silico polymorphism, set 3	CL2255CT294CN323	0.981	[A/C]	8	50	success	no	-	yes	5_1	325995508
CL2255CT294CN323-998	m1396	in silico polymorphism, set 3	CL2255CT294CN323	0.779	[A/G]	5	40	failed	no		no		no_ss_accession
CL2255CT297CN327-65	m282	in silico polymorphism, set 3	CL2255CT297CN327	0.732	[A/T]	19	15.79	success	no		no		no_ss_accession
CL2256CT2914CN3128-298	m283	in silico polymorphism, set 3	CL2256CT2914CN3128	0.956	[T/C]	4	50	success	no		no		no_ss_accession
CL2262CT2673CN2870-155	m1466	in silico polymorphism, set 3	CL2262CT2673CN2870	0.783	[T/G]	6	50	failed	no		no		no_ss_accession
CL22CT569CN620-233	m1416	in silico polymorphism, set 3	CL22CT569CN620	0.593	[T/C]	5	40	failed	no		no		no_ss_accession
CL22CT569CN620-514	m1256	in silico polymorphism, set 3	CL22CT569CN620	0.533	[A/T]	5	40	failed	no		no		no_ss_accession
CL22CT569CN620-78	m1020	in silico polymorphism, set 3	CL22CT569CN620	0.951	[A/G]	5	40	failed	no		no		no_ss_accession
CL230CT2097CN2250-135	m1456	in silico polymorphism, set 3	CL230CT2097CN2250	0.66	[T/C]	9	44.44	failed	no		no		no_ss_accession
CL230CT2097CN2250-228	m284	in silico polymorphism, set 3	CL230CT2097CN2250	0.642	[T/C]	10	40	success	no		no		no_ss_accession
CL230CT2097CN2250-318	m285	in silico polymorphism, set 3	CL230CT2097CN2250	0.903	[T/C]	8	37.5	success	no		no		no_ss_accession
CL230CT2097CN2250-522	m286	in silico polymorphism, set 3	CL230CT2097CN2250	0.971	[A/C]	7	42.86	success	no		no		no_ss_accession
CL2317CT1435CN1537-152	m287	in silico polymorphism, set 3	CL2317CT1435CN1537	0.751	[A/C]	5	40	success	no		no		no_ss_accession
CL2317CT1435CN1537-91	m288	in silico polymorphism, set 3	CL2317CT1435CN1537	0.879	[A/T]	5	40	success	no		no		no_ss_accession
CL2337CT1752CN1880-47	m1345	in silico polymorphism, set 3	CL2337CT1752CN1880	0.792	[C/G]	5	40	failed	no		no		no_ss_accession
CL2347CT867CN936-387	m290	in silico polymorphism, set 3	CL2347CT867CN936	0.859	[T/C]	8	37.5	success	yes	5M	no	-	325995429
CL2347CT867CN936-47	m291	in silico polymorphism, set 3	CL2347CT867CN936	0.942	[A/T]	7	42.86	success	yes	5M	no	-	325995416
CL2353CT1110CN1201-464	m292	in silico polymorphism, set 3	CL2353CT1110CN1201	0.709	[T/C]	6	33.33	success	yes	6M	no	-	325995422
CL2357CT1494CN1598-47	m293	in silico polymorphism, set 3	CL2357CT1494CN1598	0.67	[A/G]	7	28.57	success	no		no		no_ss_accession
CL2400CT3830CN4091-289	m1018	in silico polymorphism, set 3	CL2400CT3830CN4091	0.963	[A/G]	6	50	failed	no		no		no_ss_accession
CL2400CT3830CN4091-690	m294	in silico polymorphism, set 3	CL2400CT3830CN4091	0.731	[T/C]	4	50	success	yes	4M	no	-	325995435
CL241CT3729CN3988-1286	m295	in silico polymorphism, set 3	CL241CT3729CN3988	0.527	[A/C]	7	42.86	success	yes	5M	yes	5_3	325995479
CL2426CT3777CN4037-652	m1353	in silico polymorphism, set 3	CL2426CT3777CN4037	0.673	[T/C]	4	50	failed	no		no		no_ss_accession
CL2426CT3779CN4039-1189	m296	in silico polymorphism, set 3	CL2426CT3779CN4039	0.872	[T/C]	11	18.18	success	no		no		no_ss_accession
CL2426CT3780CN4040-212	m1064	in silico polymorphism, set 3	CL2426CT3780CN4040	0.625	[T/C]	30	6.67	failed	no		no		no_ss_accession
CL2426CT3780CN4040-335	m1021	in silico polymorphism, set 3	CL2426CT3780CN4040	0.821	[A/T]	32	9.38	failed	no		no		no_ss_accession
CL2426CT3780CN4040-781	m297	in silico polymorphism, set 3	CL2426CT3780CN4040	0.673	[A/G]	19	10.53	success	no		no		no_ss_accession
CL2426CT3781CN4042-530	m298	in silico polymorphism, set 3	CL2426CT3781CN4042	0.965	[T/C]	5	40	success	no	-	yes	3_1	325995509
CL2433CT3499CN3745-336	m299	in silico polymorphism, set 3	CL2433CT3499CN3745	0.947	INDEL [CAG/---]	6	33.33	success	no		no		no_ss_accession
CL2459CT3505CN3754-178	m1460	in silico polymorphism, set 3	CL2459CT3505CN3754	0.694	[A/G]	11	18.18	failed	no		no		no_ss_accession
CL2463CT1859CN1994-126	m300	in silico polymorphism, set 3	CL2463CT1859CN1994	0.608	[T/C]	5	40	success	no		no		no_ss_accession
CL2463CT1859CN1994-189	m301	in silico polymorphism, set 3	CL2463CT1859CN1994	0.717	[A/G]	7	42.86	success	no		no		no_ss_accession
CL2463CT1860CN1995-265	m302	in silico polymorphism, set 3	CL2463CT1860CN1995	0.833	[T/G]	6	50	success	no		no		no_ss_accession
CL2463CT1860CN1995-581	m1433	in silico polymorphism, set 3	CL2463CT1860CN1995	0.592	[T/C]	4	50	failed	no		no		no_ss_accession
CL2470CT2953CN3170-129	m303	in silico polymorphism, set 3	CL2470CT2953CN3170	0.584	[T/C]	6	33.33	success	no		no		no_ss_accession
CL2470CT2953CN3170-273	m304	in silico polymorphism, set 3	CL2470CT2953CN3170	0.971	[A/T]	6	33.33	success	no		no		no_ss_accession
CL2472CT559CN610-174	m1491	in silico polymorphism, set 3	CL2472CT559CN610	0.595	[T/C]	10	20	failed	no		no		no_ss_accession
CL2472CT559CN610-509	m1428	in silico polymorphism, set 3	CL2472CT559CN610	0.515	[C/G]	9	33.33	failed	no		no		no_ss_accession
CL2473CT2777CN2979-1024	m1170	in silico polymorphism, set 3	CL2473CT2777CN2979	0.599	[A/C]	15	33.33	failed	no		no		no_ss_accession
CL2473CT2777CN2979-1335	m305	in silico polymorphism, set 3	CL2473CT2777CN2979	0.912	[T/G]	9	44.44	success	yes	1M	yes	1	325995491
CL2488CT12CN14-241	m306	in silico polymorphism, set 3	CL2488CT12CN14	0.499	[A/G]	5	40	success	yes	2F	yes	2	325995483
CL2491CT3340CN3578-437	m307	in silico polymorphism, set 3	CL2491CT3340CN3578	0.638	[C/G]	4	50	success	no	-	yes	5_1	325995518
CL2491CT3340CN3578-733	m308	in silico polymorphism, set 3	CL2491CT3340CN3578	0.835	[A/C]	6	50	success	no	-	yes	5_1	325995499
CL2491CT3340CN3578-803	m1126	in silico polymorphism, set 3	CL2491CT3340CN3578	0.693	[A/C]	5	40	failed	no		no		no_ss_accession
CL2498CT2889CN3098-197	m309	in silico polymorphism, set 3	CL2498CT2889CN3098	0.969	[A/G]	6	33.33	success	no		no		no_ss_accession
CL2498CT2889CN3098-395	m1298	in silico polymorphism, set 3	CL2498CT2889CN3098	0.65	[T/C]	13	23.08	failed	no		no		no_ss_accession
CL2498CT2889CN3098-566	m310	in silico polymorphism, set 3	CL2498CT2889CN3098	0.981	[A/G]	11	36.36	success	no		no		no_ss_accession
CL2498CT2889CN3098-797	m1063	in silico polymorphism, set 3	CL2498CT2889CN3098	0.715	[T/C]	6	33.33	failed	no		no		no_ss_accession
CL2501CT1845CN1978-546	m311	in silico polymorphism, set 3	CL2501CT1845CN1978	0.942	[T/C]	6	50	success	no		no		no_ss_accession
CL2501CT1845CN1978-817	m1062	in silico polymorphism, set 3	CL2501CT1845CN1978	0.656	[A/T]	6	33.33	failed	no		no		no_ss_accession
CL2501CT1846CN1979-453	m1227	in silico polymorphism, set 3	CL2501CT1846CN1979	0.737	[A/G]	14	50	failed	no		no		no_ss_accession
CL2507CT3369CN3610-193	m312	in silico polymorphism, set 3	CL2507CT3369CN3610	0.966	[A/T]	9	33.33	success	no		no		no_ss_accession
CL2507CT3369CN3610-310	m1217	in silico polymorphism, set 3	CL2507CT3369CN3610	0.661	[A/G]	11	45.45	failed	no		no		no_ss_accession
CL2507CT3369CN3610-411	m313	in silico polymorphism, set 3	CL2507CT3369CN3610	0.676	[C/G]	11	45.45	success	no		no		no_ss_accession
CL2507CT3369CN3610-631	m1111	in silico polymorphism, set 3	CL2507CT3369CN3610	0.969	[A/C]	13	46.15	success	yes	not mapped	no	-	325995445
CL2515CT3671CN3926-1156	m1236	in silico polymorphism, set 3	CL2515CT3671CN3926	0.607	[A/T]	4	50	failed	no		no		no_ss_accession
CL2515CT3671CN3926-1225	m1260	in silico polymorphism, set 3	CL2515CT3671CN3926	0.959	[A/G]	4	50	failed	no		no		no_ss_accession
CL2532CT1266CN1361-167	m1198	in silico polymorphism, set 3	CL2532CT1266CN1361	0.702	[A/G]	18	50	failed	no		no		no_ss_accession
CL2534CT3685CN3942-213	m1511	in silico polymorphism, set 3	CL2534CT3685CN3942	0.599	[T/C]	5	40	failed	no		no		no_ss_accession
CL2541CT37CN40-224	m314	in silico polymorphism, set 3	CL2541CT37CN40	0.899	[A/T]	6	33.33	success	yes	4M	no	-	325995394
CL2541CT38CN41-565	m315	in silico polymorphism, set 3	CL2541CT38CN41	0.965	[A/C]	11	27.27	success	yes	10M	no	-	325995425
CL2547CT2526CN2715-207	m316	in silico polymorphism, set 3	CL2547CT2526CN2715	0.904	[T/C]	5	40	success	no	-	yes	1	325995496
CL2549CT3992CN4318-133	m317	in silico polymorphism, set 3	CL2549CT3992CN4318	0.442	[A/T]	6	33.33	success	no		no		no_ss_accession
CL2555CT3322CN3560-61	m318	in silico polymorphism, set 3	CL2555CT3322CN3560	0.799	[C/G]	6	33.33	success	no		no		no_ss_accession
CL2557CT859CN928-474	m319	in silico polymorphism, set 3	CL2557CT859CN928	0.97	[T/C]	9	44.44	success	yes	12M	no	-	325995411
CL2557CT859CN928-870	m320	in silico polymorphism, set 3	CL2557CT859CN928	0.656	[T/C]	7	42.86	success	yes	12M	yes	12_1	325995488
CL2559CT1823CN1956-288	m1509	in silico polymorphism, set 3	CL2559CT1823CN1956	0.549	[A/G]	14	42.86	failed	no		no		no_ss_accession
CL2559CT1823CN1956-372	m321	in silico polymorphism, set 3	CL2559CT1823CN1956	0.415	[A/T]	12	41.67	success	no		no		no_ss_accession
CL2560CT76CN88-302	m1028	in silico polymorphism, set 3	CL2560CT76CN88	0.597	[A/G]	8	50	success	yes	6M	yes	6_1	325995493
CL2560CT76CN88-68	m322	in silico polymorphism, set 3	CL2560CT76CN88	0.956	[T/C]	6	33.33	success	no		no		no_ss_accession
CL2569CT1335CN1433-172	m323	in silico polymorphism, set 3	CL2569CT1335CN1433	0.753	[A/G]	4	50	success	yes	7F	yes	7_2	325995482
CL258CT3262CN3498-743	m324	in silico polymorphism, set 3	CL258CT3262CN3498	0.831	[A/T]	4	50	success	no	-	yes	2	325995519
CL2593CT2979CN3197-1281	m1094	in silico polymorphism, set 3	CL2593CT2979CN3197	0.473	[C/G]	4	50	failed	no		no		no_ss_accession
CL2599CT1171CN1264-531	m325	in silico polymorphism, set 3	CL2599CT1171CN1264	0.819	[A/T]	6	33.33	success	no		no		no_ss_accession
CL2600CT3965CN4291-111	m326	in silico polymorphism, set 3	CL2600CT3965CN4291	0.6	[A/T]	6	33.33	success	no		no		no_ss_accession
CL2608CT2843CN3048-1067	m1192	in silico polymorphism, set 3	CL2608CT2843CN3048	0.978	[A/C]	7	28.57	failed	no		no		no_ss_accession
CL2608CT2843CN3048-200	m1508	in silico polymorphism, set 3	CL2608CT2843CN3048	0.565	[A/G]	15	26.67	failed	no		no		no_ss_accession
CL2608CT2843CN3048-405	m1249	in silico polymorphism, set 3	CL2608CT2843CN3048	0.578	[C/G]	16	18.75	failed	no		no		no_ss_accession
CL2610CT824CN892-848	m1472	in silico polymorphism, set 3	CL2610CT824CN892	0.655	INDEL [-/T]	4	50	failed	no		no		no_ss_accession
CL2617CT268CN296-407	m1374	in silico polymorphism, set 3	CL2617CT268CN296	0.93	[T/C]	9	44.44	failed	no		no		no_ss_accession
CL2617CT268CN296-591	m327	in silico polymorphism, set 3	CL2617CT268CN296	0.991	[A/C]	10	40	success	no		no		no_ss_accession
CL2626CT2387CN2565-115	m1259	in silico polymorphism, set 3	CL2626CT2387CN2565	0.848	[T/G]	7	42.86	failed	no		no		no_ss_accession
CL2640CT2248CN2410-1271	m328	in silico polymorphism, set 3	CL2640CT2248CN2410	0.745	[A/G]	5	40	success	no	-	yes	6_1	325995507
CL2640CT2248CN2410-1340	m329	in silico polymorphism, set 3	CL2640CT2248CN2410	0.916	[T/G]	4	50	success	no	-	yes	6_1	325995513
CL2640CT2248CN2410-447	m1099	in silico polymorphism, set 3	CL2640CT2248CN2410	0.661	[A/C]	8	25	failed	no		no		no_ss_accession
CL2646CT552CN602-127	m330	in silico polymorphism, set 3	CL2646CT552CN602	0.959	[A/G]	5	40	success	no		no		no_ss_accession
CL2646CT552CN602-356	m331	in silico polymorphism, set 3	CL2646CT552CN602	0.562	[T/G]	5	40	success	no		no		no_ss_accession
CL2646CT552CN602-556	m1017	in silico polymorphism, set 3	CL2646CT552CN602	0.541	[A/G]	6	33.33	failed	no		no		no_ss_accession
CL2646CT553CN603-84	m332	in silico polymorphism, set 3	CL2646CT553CN603	0.94	[A/G]	12	41.67	success	no		no		no_ss_accession
CL2648CT3256CN3491-522	m333	in silico polymorphism, set 3	CL2648CT3256CN3491	0.947	[T/C]	6	33.33	success	yes	6M	no	-	325995389
CL2662CT1926CN2070-243	m334	in silico polymorphism, set 3	CL2662CT1926CN2070	0.578	[A/G]	5	40	success	yes	12F	yes	12_1	325995485
CL2664CT1113CN1204-241	m335	in silico polymorphism, set 3	CL2664CT1113CN1204	0.688	[A/T]	6	33.33	success	no		no		no_ss_accession
CL2664CT1113CN1204-322	m1299	in silico polymorphism, set 3	CL2664CT1113CN1204	0.606	[T/G]	7	42.86	failed	no		no		no_ss_accession
CL2664CT1113CN1204-535	m336	in silico polymorphism, set 3	CL2664CT1113CN1204	0.969	[C/G]	7	42.86	success	yes	5M	yes	5_2	325995476
CL2671CT1701CN1827-423	m337	in silico polymorphism, set 3	CL2671CT1701CN1827	0.668	[A/G]	12	33.33	success	no		no		no_ss_accession
CL2671CT1701CN1827-489	m338	in silico polymorphism, set 3	CL2671CT1701CN1827	0.711	[A/G]	12	50	success	no		no		no_ss_accession
CL2672CT600CN653-124	m1074	in silico polymorphism, set 3	CL2672CT600CN653	0.845	[C/G]	5	40	failed	no		no		no_ss_accession
CL2672CT600CN653-313	m339	in silico polymorphism, set 3	CL2672CT600CN653	0.821	[A/T]	4	50	success	no		no		no_ss_accession
CL2672CT601CN654-373	m1530	in silico polymorphism, set 3	CL2672CT601CN654	0.455	[A/T]	13	30.77	failed	no		no		no_ss_accession
CL2676CT284CN312-998	m340	in silico polymorphism, set 3	CL2676CT284CN312	0.935	[T/C]	7	42.86	success	no		no		no_ss_accession
CL2680CT78CN90-467	m341	in silico polymorphism, set 3	CL2680CT78CN90	0.858	[T/C]	28	32.14	success	no		no		no_ss_accession
CL2681CT2405CN2584-366	m342	in silico polymorphism, set 3	CL2681CT2405CN2584	0.969	[A/G]	6	50	success	no		no		no_ss_accession
CL2683CT3813CN4074-56	m1204	in silico polymorphism, set 3	CL2683CT3813CN4074	0.69	[T/C]	10	40	failed	no		no		no_ss_accession
CL2692CT1009CN1087-1193	m343	in silico polymorphism, set 3	CL2692CT1009CN1087	0.99	[T/C]	7	42.86	success	no		no		no_ss_accession
CL2692CT1009CN1087-1605	m1153	in silico polymorphism, set 3	CL2692CT1009CN1087	0.724	[C/G]	23	17.39	failed	no		no		no_ss_accession
CL2692CT1009CN1087-533	m344	in silico polymorphism, set 3	CL2692CT1009CN1087	0.881	[T/C]	15	46.67	success	no		no		no_ss_accession
CL2692CT1009CN1087-782	m345	in silico polymorphism, set 3	CL2692CT1009CN1087	0.9	[T/C]	12	25	success	yes	2M_1	yes	2	325995463
CL2710CT1624CN1748-278	m346	in silico polymorphism, set 3	CL2710CT1624CN1748	0.701	[T/G]	19	47.37	success	yes	6F	no	-	325995439
CL2715CT3597CN3849-152	m347	in silico polymorphism, set 3	CL2715CT3597CN3849	0.633	[T/C]	7	28.57	success	yes	2M_1	no	-	325995396
CL2715CT3597CN3849-369	m348	in silico polymorphism, set 3	CL2715CT3597CN3849	0.948	[T/C]	6	50	success	no		no		no_ss_accession
CL2716CT1999CN2148-944	m349	in silico polymorphism, set 3	CL2716CT1999CN2148	0.718	[C/G]	7	28.57	success	yes	5F	yes	5_2	325995461
CL2716CT2000CN2149-181	m350	in silico polymorphism, set 3	CL2716CT2000CN2149	0.675	[T/C]	70	2.86	success	yes	1M	no	-	325995398
CL2722CT44CN49-1285	m1297	in silico polymorphism, set 3	CL2722CT44CN49	0.559	[A/G]	9	22.22	failed	no		no		no_ss_accession
CL2722CT45CN51-1082	m351	in silico polymorphism, set 3	CL2722CT45CN51	0.689	[A/G]	22	9.09	success	no		no		no_ss_accession
CL2722CT45CN51-1283	m352	in silico polymorphism, set 3	CL2722CT45CN51	0.56	[A/T]	21	14.29	success	no		no		no_ss_accession
CL2722CT45CN51-870	m1168	in silico polymorphism, set 3	CL2722CT45CN51	0.962	[T/C]	14	28.57	failed	no		no		no_ss_accession
CL2722CT45CN51-962	m1047	in silico polymorphism, set 3	CL2722CT45CN51	0.733	[T/C]	20	25	failed	no		no		no_ss_accession
CL2741CT42CN47-1315	m353	in silico polymorphism, set 3	CL2741CT42CN47	0.938	[T/C]	10	40	success	no		no		no_ss_accession
CL2741CT42CN47-1559	m354	in silico polymorphism, set 3	CL2741CT42CN47	0.964	[T/C]	6	33.33	success	no		no		no_ss_accession
CL2745CT850CN919-535	m355	in silico polymorphism, set 3	CL2745CT850CN919	0.939	INDEL [-/T]	4	50	success	no		no		no_ss_accession
CL2748CT2456CN2637-475	m356	in silico polymorphism, set 3	CL2748CT2456CN2637	0.907	[T/G]	21	33.33	success	no	-	yes	9	325995510
CL2748CT2456CN2637-633	m357	in silico polymorphism, set 3	CL2748CT2456CN2637	0.49	[T/C]	7	28.57	success	no		no		no_ss_accession
CL2749CT2850CN3055-900	m358	in silico polymorphism, set 3	CL2749CT2850CN3055	0.757	[A/C]	6	33.33	success	no		no		no_ss_accession
CL277CT912CN983-154	m359	in silico polymorphism, set 3	CL277CT912CN983	0.799	[T/G]	6	33.33	success	yes	10F	no	-	325995413
CL277CT912CN983-373	m360	in silico polymorphism, set 3	CL277CT912CN983	0.919	[T/C]	6	33.33	success	no		no		no_ss_accession
CL2786CT115CN129-457	m361	in silico polymorphism, set 3	CL2786CT115CN129	0.922	[C/G]	24	16.67	success	no		no		no_ss_accession
CL2786CT115CN129-519	m1241	in silico polymorphism, set 3	CL2786CT115CN129	0.909	[A/G]	24	16.67	failed	no		no		no_ss_accession
CL2786CT115CN129-700	m362	in silico polymorphism, set 3	CL2786CT115CN129	0.987	[T/G]	16	12.5	success	no		no		no_ss_accession
CL2788CT2016CN2165-169	m1442	in silico polymorphism, set 3	CL2788CT2016CN2165	0.993	[T/C]	9	22.22	failed	no		no		no_ss_accession
CL2788CT2016CN2165-244	m1210	in silico polymorphism, set 3	CL2788CT2016CN2165	0.524	[A/T]	7	42.86	failed	no		no		no_ss_accession
CL2788CT2016CN2165-345	m363	in silico polymorphism, set 3	CL2788CT2016CN2165	0.57	[A/G]	7	28.57	success	no		no		no_ss_accession
CL2798CT3467CN3712-280	m364	in silico polymorphism, set 3	CL2798CT3467CN3712	0.407	[A/C]	27	11.11	success	no		no		no_ss_accession
CL2798CT3467CN3712-896	m1171	in silico polymorphism, set 3	CL2798CT3467CN3712	0.53	[C/G]	6	33.33	failed	no		no		no_ss_accession
CL2805CT3797CN4058-293	m1067	in silico polymorphism, set 3	CL2805CT3797CN4058	0.596	[T/G]	6	50	failed	no		no		no_ss_accession
CL2808CT1726CN1854-624	m365	in silico polymorphism, set 3	CL2808CT1726CN1854	0.97	[T/C]	7	28.57	success	no		no		no_ss_accession
CL2841CT1767CN1898-88	m1330	in silico polymorphism, set 3	CL2841CT1767CN1898	0.519	[A/C]	4	50	failed	no		no		no_ss_accession
CL2851CT2369CN2545-269	m366	in silico polymorphism, set 3	CL2851CT2369CN2545	0.957	[A/G]	6	33.33	success	no		no		no_ss_accession
CL2851CT2369CN2545-50	m367	in silico polymorphism, set 3	CL2851CT2369CN2545	0.749	[T/G]	6	33.33	success	yes	11F	no	-	325995387
CL2857CT135CN153-382	m1423	in silico polymorphism, set 3	CL2857CT135CN153	0.922	[A/G]	6	33.33	failed	no		no		no_ss_accession
CL2868CT3129CN3354-400	m1531	in silico polymorphism, set 3	CL2868CT3129CN3354	0.683	[T/G]	4	50	failed	no		no		no_ss_accession
CL286CT3657CN3912-265	m1247	in silico polymorphism, set 3	CL286CT3657CN3912	0.844	[T/C]	6	33.33	failed	no		no		no_ss_accession
CL2886CT321CN351-56	m1221	in silico polymorphism, set 3	CL2886CT321CN351	0.649	[T/C]	4	50	failed	no		no		no_ss_accession
CL2890CT88CN101-354	m368	in silico polymorphism, set 3	CL2890CT88CN101	0.951	[A/G]	5	40	success	no		no		no_ss_accession
CL2890CT88CN101-429	m369	in silico polymorphism, set 3	CL2890CT88CN101	0.75	[T/C]	6	50	success	no		no		no_ss_accession
CL2890CT88CN101-594	m370	in silico polymorphism, set 3	CL2890CT88CN101	0.949	[T/C]	9	44.44	success	no		no		no_ss_accession
CL2890CT88CN101-816	m371	in silico polymorphism, set 3	CL2890CT88CN101	0.965	[A/G]	9	33.33	success	no		no		no_ss_accession
CL28CT1077CN1166-535	m372	in silico polymorphism, set 3	CL28CT1077CN1166	0.697	[T/C]	10	40	success	no		no		no_ss_accession
CL2902CT2421CN2601-1113	m1061	in silico polymorphism, set 3	CL2902CT2421CN2601	0.914	[A/G]	9	44.44	failed	no		no		no_ss_accession
CL2902CT2421CN2601-1691	m1040	in silico polymorphism, set 3	CL2902CT2421CN2601	0.601	[T/C]	10	20	failed	no		no		no_ss_accession
CL290CT4104CN4433-469	m373	in silico polymorphism, set 3	CL290CT4104CN4433	0.906	[C/G]	4	50	success	yes	2M_1	no	-	325995436
CL2920CT4171CN4500-161	m374	in silico polymorphism, set 3	CL2920CT4171CN4500	0.845	[T/G]	6	50	success	no	-	yes	not mapped	325995501
CL2920CT4171CN4500-236	m1419	in silico polymorphism, set 3	CL2920CT4171CN4500	0.847	[T/C]	6	50	failed	no		no		no_ss_accession
CL2928CT2410CN2589-50	m375	in silico polymorphism, set 3	CL2928CT2410CN2589	0.898	[A/T]	15	33.33	success	yes	3M_1	no	-	325995434
CL2928CT2410CN2589-513	m376	in silico polymorphism, set 3	CL2928CT2410CN2589	0.921	[C/G]	22	13.64	success	yes	3M_1	no	-	325995399
CL2928CT2410CN2589-701	m377	in silico polymorphism, set 3	CL2928CT2410CN2589	0.515	[T/C]	9	22.22	success	no		no		no_ss_accession
CL2965CT2563CN2756-736	m1319	in silico polymorphism, set 3	CL2965CT2563CN2756	0.639	[T/G]	4	50	failed	no		no		no_ss_accession
CL2981CT2838CN3043-654	m1038	in silico polymorphism, set 3	CL2981CT2838CN3043	0.856	INDEL [-/C]	6	33.33	failed	no		no		no_ss_accession
CL299CT421CN457-890	m378	in silico polymorphism, set 3	CL299CT421CN457	0.598	[A/G]	6	50	success	no		no		no_ss_accession
CL3012CT3442CN3685-690	m1101	in silico polymorphism, set 3	CL3012CT3442CN3685	0.811	[A/G]	4	50	failed	no		no		no_ss_accession
CL3015CT2293CN2462-1509	m379	in silico polymorphism, set 3	CL3015CT2293CN2462	0.816	[A/G]	14	21.43	success	no		no		no_ss_accession
CL3015CT2293CN2462-929	m380	in silico polymorphism, set 3	CL3015CT2293CN2462	0.601	[T/C]	10	20	success	no		no		no_ss_accession
CL3016CT2885CN3094-51	m381	in silico polymorphism, set 3	CL3016CT2885CN3094	0.996	[C/G]	4	50	success	no		no		no_ss_accession
CL3054CT3631CN3885-472	m382	in silico polymorphism, set 3	CL3054CT3631CN3885	0.863	[T/G]	6	33.33	success	no		no		no_ss_accession
CL3058CT4318CN4652-225	m1362	in silico polymorphism, set 3	CL3058CT4318CN4652	0.428	[T/G]	6	50	failed	no		no		no_ss_accession
CL3063CT609CN664-49	m383	in silico polymorphism, set 3	CL3063CT609CN664	0.735	[A/C]	6	33.33	success	no		no		no_ss_accession
CL3066CT2728CN2927-150	m384	in silico polymorphism, set 3	CL3066CT2728CN2927	0.972	[A/C]	16	12.5	success	no		no		no_ss_accession
CL3066CT2728CN2927-292	m385	in silico polymorphism, set 3	CL3066CT2728CN2927	0.896	[T/C]	17	11.76	success	no		no		no_ss_accession
CL3077CT582CN635-176	m1475	in silico polymorphism, set 3	CL3077CT582CN635	0.804	[A/G]	6	33.33	failed	no		no		no_ss_accession
CL3077CT582CN635-329	m1512	in silico polymorphism, set 3	CL3077CT582CN635	0.594	[T/C]	6	33.33	failed	no		no		no_ss_accession
CL3084CT323CN353-299	m1436	in silico polymorphism, set 3	CL3084CT323CN353	0.966	[C/G]	4	50	failed	no		no		no_ss_accession
CL3112CT2523CN2711-315	m386	in silico polymorphism, set 3	CL3112CT2523CN2711	0.981	[A/G]	8	37.5	success	yes	6F	no	-	325995386
CL3112CT2523CN2711-575	m387	in silico polymorphism, set 3	CL3112CT2523CN2711	0.979	[A/T]	9	33.33	success	yes	6F	no	-	325995433
CL3112CT2523CN2711-683	m388	in silico polymorphism, set 3	CL3112CT2523CN2711	0.902	[T/G]	8	25	success	yes	6F	no	-	325995424
CL3115CT2455CN2636-412	m1032	in silico polymorphism, set 3	CL3115CT2455CN2636	0.462	[C/G]	4	50	failed	no		no		no_ss_accession
CL3119CT2898CN3111-1069	m1391	in silico polymorphism, set 3	CL3119CT2898CN3111	0.611	[T/C]	6	33.33	failed	no		no		no_ss_accession
CL3127CT4261CN4593-697	m389	in silico polymorphism, set 3	CL3127CT4261CN4593	0.532	[A/T]	4	50	success	no		no		no_ss_accession
CL3137CT4156CN4485-246	m390	in silico polymorphism, set 3	CL3137CT4156CN4485	0.63	[A/C]	6	33.33	success	yes	9M	yes	9	325995486
CL3137CT4156CN4485-586	m391	in silico polymorphism, set 3	CL3137CT4156CN4485	0.874	[T/C]	6	33.33	success	yes	9M	no	-	325995420
CL3137CT4156CN4485-717	m392	in silico polymorphism, set 3	CL3137CT4156CN4485	0.777	[A/G]	4	50	success	no		no		no_ss_accession
CL3156CT3619CN3872-946	m393	in silico polymorphism, set 3	CL3156CT3619CN3872	0.938	[A/G]	5	40	success	no		no		no_ss_accession
CL3182CT3453CN3697-110	m1455	in silico polymorphism, set 3	CL3182CT3453CN3697	0.94	[T/C]	7	28.57	failed	no		no		no_ss_accession
CL3182CT3453CN3697-288	m394	in silico polymorphism, set 3	CL3182CT3453CN3697	0.821	[A/G]	4	50	success	no	-	yes	5_3	325995520
CL3182CT3453CN3697-402	m395	in silico polymorphism, set 3	CL3182CT3453CN3697	0.93	[A/T]	5	40	success	no	-	yes	5_3	325995514
CL3190CT165CN185-321	m396	in silico polymorphism, set 3	CL3190CT165CN185	0.826	[A/C]	6	33.33	success	no		no		no_ss_accession
CL3205CT3650CN3905-447	m397	in silico polymorphism, set 3	CL3205CT3650CN3905	0.85	[T/C]	7	28.57	success	no		no		no_ss_accession
CL3209CT1157CN1250-234	m1449	in silico polymorphism, set 3	CL3209CT1157CN1250	0.954	[T/C]	4	50	success	yes	6F	no	-	325995446
CL3209CT1157CN1250-590	m398	in silico polymorphism, set 3	CL3209CT1157CN1250	0.612	[T/G]	4	50	success	no		no		no_ss_accession
CL3217CT1671CN1797-269	m399	in silico polymorphism, set 3	CL3217CT1671CN1797	0.927	[T/C]	6	33.33	success	no	-	yes	1	325995506
CL3224CT2218CN2379-115	m400	in silico polymorphism, set 3	CL3224CT2218CN2379	0.688	[A/G]	11	45.45	success	no		no		no_ss_accession
CL3224CT2218CN2379-48	m1079	in silico polymorphism, set 3	CL3224CT2218CN2379	0.676	[C/G]	9	44.44	failed	no		no		no_ss_accession
CL3224CT2218CN2379-625	m401	in silico polymorphism, set 3	CL3224CT2218CN2379	0.411	[T/G]	7	28.57	success	no		no		no_ss_accession
CL3233CT1444CN1548-1268	m1052	in silico polymorphism, set 3	CL3233CT1444CN1548	0.897	[T/C]	8	37.5	failed	no		no		no_ss_accession
CL3233CT1444CN1548-1384	m402	in silico polymorphism, set 3	CL3233CT1444CN1548	0.683	[A/G]	6	50	success	no		no		no_ss_accession
CL3233CT1444CN1548-1472	m403	in silico polymorphism, set 3	CL3233CT1444CN1548	0.737	[T/C]	6	50	success	no		no		no_ss_accession
CL323CT3618CN3870-1133	m1401	in silico polymorphism, set 3	CL323CT3618CN3870	0.792	[A/G]	8	25	failed	no		no		no_ss_accession
CL323CT3618CN3870-611	m1160	in silico polymorphism, set 3	CL323CT3618CN3870	0.917	[A/G]	16	43.75	failed	no		no		no_ss_accession
CL323CT3618CN3870-753	m404	in silico polymorphism, set 3	CL323CT3618CN3870	0.836	[T/C]	8	50	success	yes	11F	no	-	325995414
CL323CT3618CN3870-954	m405	in silico polymorphism, set 3	CL323CT3618CN3870	0.956	[T/G]	10	40	success	no		no		no_ss_accession
CL3249CT1953CN2098-132	m406	in silico polymorphism, set 3	CL3249CT1953CN2098	0.973	[T/C]	4	50	success	yes	9M	yes	9	325995475
CL3253CT1006CN1084-471	m407	in silico polymorphism, set 3	CL3253CT1006CN1084	0.533	[T/C]	6	33.33	success	no	-	yes	11	325995512
CL3253CT1006CN1084-80	m408	in silico polymorphism, set 3	CL3253CT1006CN1084	0.783	[T/C]	6	33.33	success	no		no		no_ss_accession
CL3258CT4459CN4804-400	m409	in silico polymorphism, set 3	CL3258CT4459CN4804	0.66	[T/C]	5	40	success	yes	6F	yes	6_1	325995472
CL3260CT4038CN4366-408	m410	in silico polymorphism, set 3	CL3260CT4038CN4366	0.547	[C/G]	7	28.57	success	no		no		no_ss_accession
CL3266CT2077CN2230-550	m1343	in silico polymorphism, set 3	CL3266CT2077CN2230	0.897	[C/G]	14	21.43	failed	no		no		no_ss_accession
CL3267CT4201CN4532-179	m411	in silico polymorphism, set 3	CL3267CT4201CN4532	0.9	[T/C]	20	25	success	no		no		no_ss_accession
CL3269CT1564CN1674-119	m412	in silico polymorphism, set 3	CL3269CT1564CN1674	0.951	[C/G]	4	50	success	no		no		no_ss_accession
CL3271CT1084CN1173-317	m1506	in silico polymorphism, set 3	CL3271CT1084CN1173	0.451	[C/G]	9	33.33	failed	no		no		no_ss_accession
CL3271CT1084CN1173-391	m1487	in silico polymorphism, set 3	CL3271CT1084CN1173	0.565	[A/G]	6	33.33	failed	no		no		no_ss_accession
CL3271CT1084CN1173-532	m413	in silico polymorphism, set 3	CL3271CT1084CN1173	0.57	[T/G]	6	33.33	success	no		no		no_ss_accession
CL3274CT1260CN1354-584	m414	in silico polymorphism, set 3	CL3274CT1260CN1354	0.901	[A/G]	6	33.33	success	yes	2F	no	-	325995431
CL3275CT939CN1012-985	m1422	in silico polymorphism, set 3	CL3275CT939CN1012	0.657	[A/C]	4	50	failed	no		no		no_ss_accession
CL3275CT940CN1013-396	m415	in silico polymorphism, set 3	CL3275CT940CN1013	0.909	[C/G]	8	37.5	success	no		no		no_ss_accession
CL3275CT940CN1013-465	m416	in silico polymorphism, set 3	CL3275CT940CN1013	0.948	[A/G]	9	44.44	success	no		no		no_ss_accession
CL3275CT940CN1013-611	m417	in silico polymorphism, set 3	CL3275CT940CN1013	0.507	[A/G]	6	50	success	no		no		no_ss_accession
CL3277CT2800CN3003-1096	m418	in silico polymorphism, set 3	CL3277CT2800CN3003	0.812	INDEL [-/T]	8	25	success	no		no		no_ss_accession
CL3278CT4021CN4348-190	m419	in silico polymorphism, set 3	CL3278CT4021CN4348	0.974	[A/T]	5	40	success	no		no		no_ss_accession
CL3283CT2089CN2242-60	m420	in silico polymorphism, set 3	CL3283CT2089CN2242	0.871	[A/G]	8	37.5	success	no		no		no_ss_accession
CL3287CT3014CN3233-478	m1272	in silico polymorphism, set 3	CL3287CT3014CN3233	0.704	[T/C]	6	33.33	failed	no		no		no_ss_accession
CL3287CT3014CN3233-896	m1463	in silico polymorphism, set 3	CL3287CT3014CN3233	0.923	[T/C]	5	40	failed	no		no		no_ss_accession
CL3300CT1944CN2088-126	m421	in silico polymorphism, set 3	CL3300CT1944CN2088	0.905	[C/G]	7	42.86	success	no	-	yes	3_1	325995498
CL3301CT3391CN3634-241	m1071	in silico polymorphism, set 3	CL3301CT3391CN3634	0.983	[A/T]	6	33.33	failed	no		no		no_ss_accession
CL3308CT3711CN3970-210	m1102	in silico polymorphism, set 3	CL3308CT3711CN3970	0.685	[A/G]	9	33.33	success	yes	not mapped	no	-	325995447
CL3319CT3345CN3583-472	m422	in silico polymorphism, set 3	CL3319CT3345CN3583	0.801	[A/C]	8	25	success	no		no		no_ss_accession
CL3323CT2046CN2197-402	m423	in silico polymorphism, set 3	CL3323CT2046CN2197	0.832	[T/C]	7	28.57	success	no		no		no_ss_accession
CL3323CT2046CN2197-641	m1452	in silico polymorphism, set 3	CL3323CT2046CN2197	0.866	[C/G]	5	40	failed	no		no		no_ss_accession
CL3325CT1208CN1301-1555	m424	in silico polymorphism, set 3	CL3325CT1208CN1301	0.81	[T/G]	4	50	success	no		no		no_ss_accession
CL3332CT3681CN3938-662	m425	in silico polymorphism, set 3	CL3332CT3681CN3938	0.791	[A/G]	5	40	success	yes	5M	yes	5_3	325995477
CL3334CT3194CN3426-423	m1081	in silico polymorphism, set 3	CL3334CT3194CN3426	0.906	[T/G]	31	19.35	failed	no		no		no_ss_accession
CL3338CT2544CN2734-39	m426	in silico polymorphism, set 3	CL3338CT2544CN2734	0.952	[T/G]	19	10.53	success	no		no		no_ss_accession
CL3338CT2544CN2734-729	m427	in silico polymorphism, set 3	CL3338CT2544CN2734	0.706	[A/G]	20	25	success	no		no		no_ss_accession
CL3338CT2544CN2734-794	m1388	in silico polymorphism, set 3	CL3338CT2544CN2734	0.528	[T/G]	17	23.53	failed	no		no		no_ss_accession
CL3353CT2861CN3068-723	m428	in silico polymorphism, set 3	CL3353CT2861CN3068	0.882	[T/G]	10	20	success	no		no		no_ss_accession
CL3353CT2861CN3068-908	m429	in silico polymorphism, set 3	CL3353CT2861CN3068	0.954	[A/G]	6	33.33	success	yes	7F	yes	7_2	325995459
CL335CT3662CN3917-1082	m430	in silico polymorphism, set 3	CL335CT3662CN3917	0.832	[C/G]	6	33.33	success	no		no		no_ss_accession
CL335CT3662CN3917-395	m1488	in silico polymorphism, set 3	CL335CT3662CN3917	0.655	[T/C]	4	50	failed	no		no		no_ss_accession
CL335CT3662CN3917-533	m431	in silico polymorphism, set 3	CL335CT3662CN3917	0.906	[T/C]	6	33.33	success	no		no		no_ss_accession
CL3377CT3002CN3221-813	m432	in silico polymorphism, set 3	CL3377CT3002CN3221	0.804	[T/C]	5	40	success	no		no		no_ss_accession
CL3377CT3002CN3221-82	m1434	in silico polymorphism, set 3	CL3377CT3002CN3221	0.479	[A/T]	8	50	failed	no		no		no_ss_accession
CL3379CT2153CN2309-639	m1045	in silico polymorphism, set 3	CL3379CT2153CN2309	0.644	[T/C]	4	50	failed	no		no		no_ss_accession
CL3379CT2153CN2309-900	m1354	in silico polymorphism, set 3	CL3379CT2153CN2309	0.682	[T/C]	4	50	failed	no		no		no_ss_accession
CL3385CT3883CN4152-383	m433	in silico polymorphism, set 3	CL3385CT3883CN4152	0.924	INDEL [A/-]	4	50	success	no		no		no_ss_accession
CL3385CT3885CN4155-526	m1267	in silico polymorphism, set 3	CL3385CT3885CN4155	0.436	[T/G]	7	28.57	failed	no		no		no_ss_accession
CL3385CT3887CN4157-402	m434	in silico polymorphism, set 3	CL3385CT3887CN4157	0.763	INDEL [AGGTT/-----]	8	25	success	yes	1M	no	-	325995405
CL3385CT3887CN4157-96	m1372	in silico polymorphism, set 3	CL3385CT3887CN4157	0.748	[A/G]	9	33.33	failed	no		no		no_ss_accession
CL3385CT3890CN4160-596	m435	in silico polymorphism, set 3	CL3385CT3890CN4160	0.955	INDEL [-/T]	11	27.27	success	no		no		no_ss_accession
CL3385CT3894CN4165-174	m1189	in silico polymorphism, set 3	CL3385CT3894CN4165	0.89	[A/C]	11	45.45	failed	no		no		no_ss_accession
CL3385CT3895CN4166-148	m436	in silico polymorphism, set 3	CL3385CT3895CN4166	0.979	[T/C]	8	25	success	no		no		no_ss_accession
CL3385CT3895CN4166-542	m437	in silico polymorphism, set 3	CL3385CT3895CN4166	0.917	[T/C]	10	40	success	no		no		no_ss_accession
CL3385CT3895CN4166-652	m438	in silico polymorphism, set 3	CL3385CT3895CN4166	0.711	[A/G]	6	33.33	success	no		no		no_ss_accession
CL3385CT3896CN4167-571	m439	in silico polymorphism, set 3	CL3385CT3896CN4167	0.765	[T/C]	16	31.25	success	yes	1M	no	-	325995440
CL3385CT3898CN4170-1057	m440	in silico polymorphism, set 3	CL3385CT3898CN4170	0.951	[T/G]	7	28.57	success	no		no		no_ss_accession
CL3385CT3898CN4170-1188	m441	in silico polymorphism, set 3	CL3385CT3898CN4170	0.705	[C/G]	8	25	success	yes	12F	no	-	325995388
CL3385CT3898CN4170-427	m442	in silico polymorphism, set 3	CL3385CT3898CN4170	0.615	[C/G]	5	40	success	no		no		no_ss_accession
CL3385CT3898CN4170-620	m1479	in silico polymorphism, set 3	CL3385CT3898CN4170	0.664	[T/C]	7	28.57	failed	no		no		no_ss_accession
CL3385CT3898CN4170-984	m443	in silico polymorphism, set 3	CL3385CT3898CN4170	0.842	[A/G]	6	33.33	success	no		no		no_ss_accession
CL3385CT3899CN4172-399	m1188	in silico polymorphism, set 3	CL3385CT3899CN4172	0.626	[T/C]	7	42.86	failed	no		no		no_ss_accession
CL3385CT3902CN4176-600	m1042	in silico polymorphism, set 3	CL3385CT3902CN4176	0.91	[A/G]	19	10.53	failed	no		no		no_ss_accession
CL3385CT3903CN4177-984	m1184	in silico polymorphism, set 3	CL3385CT3903CN4177	0.927	[A/G]	10	20	failed	no		no		no_ss_accession
CL3385CT3905CN4180-528	m1033	in silico polymorphism, set 3	CL3385CT3905CN4180	0.956	[A/G]	19	42.11	success	yes	7F	no	-	325995448
CL3385CT3905CN4180-665	m444	in silico polymorphism, set 3	CL3385CT3905CN4180	0.862	[A/C]	15	13.33	success	no		no		no_ss_accession
CL3385CT3905CN4180-761	m1023	in silico polymorphism, set 3	CL3385CT3905CN4180	0.717	[T/G]	17	23.53	failed	no		no		no_ss_accession
CL3385CT3905CN4180-829	m1239	in silico polymorphism, set 3	CL3385CT3905CN4180	0.921	[A/C]	19	31.58	failed	no		no		no_ss_accession
CL3385CT3906CN4181-91	m1044	in silico polymorphism, set 3	CL3385CT3906CN4181	0.433	[T/C]	7	28.57	failed	no		no		no_ss_accession
CL3385CT3907CN4184-257	m1493	in silico polymorphism, set 3	CL3385CT3907CN4184	0.886	[A/G]	23	30.43	failed	no		no		no_ss_accession
CL3385CT3909CN4186-1197	m1310	in silico polymorphism, set 3	CL3385CT3909CN4186	0.913	[A/T]	8	37.5	failed	no		no		no_ss_accession
CL3385CT3909CN4186-337	m445	in silico polymorphism, set 3	CL3385CT3909CN4186	0.413	[C/G]	19	10.53	success	no		no		no_ss_accession
CL3385CT3909CN4186-460	m446	in silico polymorphism, set 3	CL3385CT3909CN4186	0.403	[A/G]	22	18.18	success	no		no		no_ss_accession
CL3385CT3909CN4186-688	m447	in silico polymorphism, set 3	CL3385CT3909CN4186	0.666	[A/G]	18	44.44	success	no		no		no_ss_accession
CL3385CT3909CN4186-950	m1066	in silico polymorphism, set 3	CL3385CT3909CN4186	0.483	[A/C]	10	50	failed	no		no		no_ss_accession
CL3385CT3910CN4188-1128	m1384	in silico polymorphism, set 3	CL3385CT3910CN4188	0.908	[A/G]	14	42.86	failed	no		no		no_ss_accession
CL3385CT3910CN4188-1236	m448	in silico polymorphism, set 3	CL3385CT3910CN4188	0.952	[A/G]	13	15.38	success	no		no		no_ss_accession
CL3385CT3910CN4188-1482	m449	in silico polymorphism, set 3	CL3385CT3910CN4188	0.873	[A/C]	15	40	success	no		no		no_ss_accession
CL3385CT3910CN4188-1638	m450	in silico polymorphism, set 3	CL3385CT3910CN4188	0.99	[T/G]	13	30.77	success	yes	10M	no	-	325995415
CL3385CT3910CN4188-1704	m1106	in silico polymorphism, set 3	CL3385CT3910CN4188	0.888	[A/G]	10	40	failed	no		no		no_ss_accession
CL3385CT3910CN4188-2345	m451	in silico polymorphism, set 3	CL3385CT3910CN4188	0.958	[T/C]	11	36.36	success	no		no		no_ss_accession
CL3385CT3910CN4188-678	m452	in silico polymorphism, set 3	CL3385CT3910CN4188	0.959	[T/C]	9	22.22	success	no		no		no_ss_accession
CL3385CT3912CN4193-433	m453	in silico polymorphism, set 3	CL3385CT3912CN4193	0.522	[T/C]	18	11.11	success	no		no		no_ss_accession
CL3385CT3913CN4835-112	m454	in silico polymorphism, set 3	CL3385CT3913CN4835	0.901	[T/C]	18	27.78	success	no		no		no_ss_accession
CL3385CT3913CN4835-309	m1169	in silico polymorphism, set 3	CL3385CT3913CN4835	0.924	[A/G]	15	13.33	failed	no		no		no_ss_accession
CL3385CT3914CN4198-129	m455	in silico polymorphism, set 3	CL3385CT3914CN4198	0.712	[T/G]	31	6.45	success	no		no		no_ss_accession
CL3385CT3914CN4198-195	m456	in silico polymorphism, set 3	CL3385CT3914CN4198	0.581	[A/G]	40	5	success	no		no		no_ss_accession
CL3385CT3915CN4205-94	m457	in silico polymorphism, set 3	CL3385CT3915CN4205	0.517	[A/T]	10	40	success	yes	11F	yes	11	325995454
CL3385CT3916CN4208-578	m458	in silico polymorphism, set 3	CL3385CT3916CN4208	0.801	[A/C]	31	48.39	success	no		no		no_ss_accession
CL3385CT3916CN4209-629	m459	in silico polymorphism, set 3	CL3385CT3916CN4209	0.872	[T/C]	5	40	success	no		no		no_ss_accession
CL3385CT3916CN4210-386	m460	in silico polymorphism, set 3	CL3385CT3916CN4210	0.812	[A/G]	8	25	success	no		no		no_ss_accession
CL3385CT3916CN4833-636	m461	in silico polymorphism, set 3	CL3385CT3916CN4833	0.614	[T/G]	23	39.13	success	no		no		no_ss_accession
CL3385CT3916CN4833-710	m462	in silico polymorphism, set 3	CL3385CT3916CN4833	0.567	[T/C]	23	8.7	success	no		no		no_ss_accession
CL3385CT3928CN4832-543	m463	in silico polymorphism, set 3	CL3385CT3928CN4832	0.95	[T/C]	15	20	success	no		no		no_ss_accession
CL3385CT3929CN4233-669	m464	in silico polymorphism, set 3	CL3385CT3929CN4233	0.89	[T/C]	6	33.33	success	no		no		no_ss_accession
CL3385CT3929CN4235-176	m465	in silico polymorphism, set 3	CL3385CT3929CN4235	0.858	[T/G]	22	9.09	success	no		no		no_ss_accession
CL3385CT3931CN4239-224	m1500	in silico polymorphism, set 3	CL3385CT3931CN4239	0.478	[A/G]	50	4	failed	no		no		no_ss_accession
CL3385CT3937CN4260-123	m466	in silico polymorphism, set 3	CL3385CT3937CN4260	0.4	[T/C]	21	38.1	success	no		no		no_ss_accession
CL3385CT3937CN4260-504	m467	in silico polymorphism, set 3	CL3385CT3937CN4260	0.874	[A/G]	28	7.14	success	no		no		no_ss_accession
CL3386CT3197CN3429-242	m468	in silico polymorphism, set 3	CL3386CT3197CN3429	0.57	[A/G]	10	20	success	no		no		no_ss_accession
CL3393CT3367CN3608-442	m1116	in silico polymorphism, set 3	CL3393CT3367CN3608	0.769	[A/C]	10	30	failed	no		no		no_ss_accession
CL3404CT3704CN3962-729	m1386	in silico polymorphism, set 3	CL3404CT3704CN3962	0.603	[A/G]	5	40	failed	no		no		no_ss_accession
CL3425CT2291CN2460-404	m469	in silico polymorphism, set 3	CL3425CT2291CN2460	0.786	[T/C]	4	50	success	no		no		no_ss_accession
CL3428CT1451CN1555-344	m1200	in silico polymorphism, set 3	CL3428CT1451CN1555	0.408	[A/G]	8	37.5	failed	no		no		no_ss_accession
CL3428CT1451CN1555-939	m470	in silico polymorphism, set 3	CL3428CT1451CN1555	0.813	[A/G]	4	50	success	no		no		no_ss_accession
CL3436CT1241CN1334-153	m471	in silico polymorphism, set 3	CL3436CT1241CN1334	0.967	[T/C]	5	40	success	no		no		no_ss_accession
CL3436CT1241CN1334-313	m472	in silico polymorphism, set 3	CL3436CT1241CN1334	0.903	[A/G]	9	33.33	success	no		no		no_ss_accession
CL3436CT1241CN1334-376	m473	in silico polymorphism, set 3	CL3436CT1241CN1334	0.893	[T/C]	10	20	success	no		no		no_ss_accession
CL3436CT1241CN1334-564	m474	in silico polymorphism, set 3	CL3436CT1241CN1334	0.922	[A/T]	10	50	success	no		no		no_ss_accession
CL3436CT1241CN1334-658	m475	in silico polymorphism, set 3	CL3436CT1241CN1334	0.831	[A/C]	8	37.5	success	no		no		no_ss_accession
CL3438CT3223CN3458-386	m1098	in silico polymorphism, set 3	CL3438CT3223CN3458	0.866	[T/C]	13	23.08	failed	no		no		no_ss_accession
CL3470CT2964CN3182-146	m476	in silico polymorphism, set 3	CL3470CT2964CN3182	0.892	[A/C]	14	50	success	no		no		no_ss_accession
CL3470CT2964CN3182-556	m1286	in silico polymorphism, set 3	CL3470CT2964CN3182	0.65	[T/G]	16	25	failed	no		no		no_ss_accession
CL3470CT2964CN3182-819	m1078	in silico polymorphism, set 3	CL3470CT2964CN3182	0.666	[T/C]	8	50	failed	no		no		no_ss_accession
CL3483CT2144CN2300-132	m477	in silico polymorphism, set 3	CL3483CT2144CN2300	0.639	[A/G]	6	50	success	no		no		no_ss_accession
CL3484CT4424CN4769-669	m478	in silico polymorphism, set 3	CL3484CT4424CN4769	0.906	[T/C]	5	40	success	no		no		no_ss_accession
CL3485CT2063CN2214-1267	m479	in silico polymorphism, set 3	CL3485CT2063CN2214	0.977	[T/C]	13	23.08	success	no		no		no_ss_accession
CL3485CT2063CN2214-267	m480	in silico polymorphism, set 3	CL3485CT2063CN2214	0.773	[T/G]	7	28.57	success	no		no		no_ss_accession
CL3490CT1304CN1400-327	m1317	in silico polymorphism, set 3	CL3490CT1304CN1400	0.975	[T/G]	5	40	failed	no		no		no_ss_accession
CL3494CT2309CN2482-1117	m481	in silico polymorphism, set 3	CL3494CT2309CN2482	0.935	[A/G]	4	50	success	no		no		no_ss_accession
CL3494CT2309CN2482-1527	m482	in silico polymorphism, set 3	CL3494CT2309CN2482	0.741	[A/C]	6	33.33	success	no		no		no_ss_accession
CL3494CT2309CN2482-1760	m483	in silico polymorphism, set 3	CL3494CT2309CN2482	0.767	[A/G]	9	33.33	success	no		no		no_ss_accession
CL3495CT3771CN4031-395	m1321	in silico polymorphism, set 3	CL3495CT3771CN4031	0.87	[A/C]	11	45.45	failed	no		no		no_ss_accession
CL3495CT3771CN4031-458	m484	in silico polymorphism, set 3	CL3495CT3771CN4031	0.967	[T/G]	9	22.22	success	yes	6M	no	-	325995391
CL3495CT3772CN4032-230	m485	in silico polymorphism, set 3	CL3495CT3772CN4032	0.639	[T/C]	22	9.09	success	no		no		no_ss_accession
CL3495CT3772CN4032-343	m1366	in silico polymorphism, set 3	CL3495CT3772CN4032	0.669	[A/C]	21	28.57	failed	no		no		no_ss_accession
CL3499CT438CN474-282	m1092	in silico polymorphism, set 3	CL3499CT438CN474	0.575	[T/G]	13	30.77	failed	no		no		no_ss_accession
CL3499CT438CN476-32	m486	in silico polymorphism, set 3	CL3499CT438CN476	0.633	[T/C]	6	33.33	success	no		no		no_ss_accession
CL3503CT228CN253-262	m487	in silico polymorphism, set 3	CL3503CT228CN253	0.939	[A/G]	7	28.57	success	no		no		no_ss_accession
CL3506CT1196CN1289-760	m488	in silico polymorphism, set 3	CL3506CT1196CN1289	0.983	[A/T]	4	50	success	yes	1M	no	-	325995408
CL3508CT1984CN2130-378	m489	in silico polymorphism, set 3	CL3508CT1984CN2130	0.924	[T/G]	4	50	success	no		no		no_ss_accession
CL3508CT1984CN2130-453	m490	in silico polymorphism, set 3	CL3508CT1984CN2130	0.965	[T/C]	6	33.33	success	no		no		no_ss_accession
CL3508CT1984CN2130-689	m1331	in silico polymorphism, set 3	CL3508CT1984CN2130	0.929	[A/G]	5	40	failed	no		no		no_ss_accession
CL3508CT1985CN2131-689	m1451	in silico polymorphism, set 3	CL3508CT1985CN2131	0.531	[A/C]	4	50	failed	no		no		no_ss_accession
CL3533CT4085CN4414-173	m1043	in silico polymorphism, set 3	CL3533CT4085CN4414	0.716	[T/G]	14	14.29	failed	no		no		no_ss_accession
CL3533CT4085CN4414-442	m1482	in silico polymorphism, set 3	CL3533CT4085CN4414	0.902	[A/G]	14	35.71	failed	no		no		no_ss_accession
CL3533CT4085CN4414-522	m491	in silico polymorphism, set 3	CL3533CT4085CN4414	0.699	[T/C]	11	27.27	success	no		no		no_ss_accession
CL3542CT2655CN2852-109	m494	in silico polymorphism, set 3	CL3542CT2655CN2852	0.995	[A/C]	7	28.57	success	yes	10F	yes	not mapped	325995487
CL3542CT2656CN2853-1005	m495	in silico polymorphism, set 3	CL3542CT2656CN2853	0.947	[T/C]	34	8.82	success	no	-	yes	1	325995505
CL3542CT2656CN2853-663	m1135	in silico polymorphism, set 3	CL3542CT2656CN2853	0.902	[A/G]	33	6.06	failed	no		no		no_ss_accession
CL3542CT2656CN2853-745	m496	in silico polymorphism, set 3	CL3542CT2656CN2853	0.736	[A/G]	41	4.88	success	no		no		no_ss_accession
CL3544CT1538CN1647-1175	m497	in silico polymorphism, set 3	CL3544CT1538CN1647	0.902	[A/C]	11	18.18	success	no		no		no_ss_accession
CL3553CT4268CN4600-180	m498	in silico polymorphism, set 3	CL3553CT4268CN4600	0.909	[T/C]	4	50	success	no		no		no_ss_accession
CL3565CT3101CN3325-25	m1199	in silico polymorphism, set 3	CL3565CT3101CN3325	0.637	[A/G]	33	9.09	failed	no		no		no_ss_accession
CL3565CT3101CN3325-324	m1375	in silico polymorphism, set 3	CL3565CT3101CN3325	0.54	[A/C]	44	9.09	failed	no		no		no_ss_accession
CL3565CT3101CN3325-774	m499	in silico polymorphism, set 3	CL3565CT3101CN3325	0.638	[T/C]	14	14.29	success	no		no		no_ss_accession
CL3567CT543CN593-475	m500	in silico polymorphism, set 3	CL3567CT543CN593	0.503	[A/G]	4	50	success	no		no		no_ss_accession
CL3576CT1582CN1699-174	m501	in silico polymorphism, set 3	CL3576CT1582CN1699	0.754	[A/G]	16	12.5	success	no		no		no_ss_accession
CL3576CT1582CN1702-370	m1465	in silico polymorphism, set 3	CL3576CT1582CN1702	0.679	INDEL [-/G]	5	40	success	no	-	yes	11	325995523
CL3588CT3043CN3265-185	m1492	in silico polymorphism, set 3	CL3588CT3043CN3265	0.475	[T/G]	4	50	failed	no		no		no_ss_accession
CL3588CT3043CN3265-498	m502	in silico polymorphism, set 3	CL3588CT3043CN3265	0.668	[T/C]	8	25	success	no	-	yes	7_2	325995516
CL3603CT3546CN3796-344	m503	in silico polymorphism, set 3	CL3603CT3546CN3796	0.766	[T/C]	7	28.57	success	no		no		no_ss_accession
CL3603CT3547CN3798-265	m504	in silico polymorphism, set 3	CL3603CT3547CN3798	0.675	[A/G]	7	28.57	success	no		no		no_ss_accession
CL3603CT3547CN3798-383	m1378	in silico polymorphism, set 3	CL3603CT3547CN3798	0.422	[T/C]	7	28.57	failed	no		no		no_ss_accession
CL3603CT3547CN3798-536	m1257	in silico polymorphism, set 3	CL3603CT3547CN3798	0.631	[A/G]	7	28.57	failed	no		no		no_ss_accession
CL3606CT2026CN2177-553	m1113	in silico polymorphism, set 3	CL3606CT2026CN2177	0.562	[A/T]	5	40	failed	no		no		no_ss_accession
CL360CT1854CN1988-252	m1470	in silico polymorphism, set 3	CL360CT1854CN1988	0.647	[T/C]	21	28.57	failed	no		no		no_ss_accession
CL360CT1854CN1988-467	m505	in silico polymorphism, set 3	CL360CT1854CN1988	0.851	[T/C]	23	8.7	success	no		no		no_ss_accession
CL360CT1854CN1988-569	m506	in silico polymorphism, set 3	CL360CT1854CN1988	0.83	[T/G]	14	21.43	success	no		no		no_ss_accession
CL360CT1854CN1988-85	m1408	in silico polymorphism, set 3	CL360CT1854CN1988	0.852	[T/C]	22	31.82	failed	no		no		no_ss_accession
CL3621CT3752CN4011-913	m507	in silico polymorphism, set 3	CL3621CT3752CN4011	0.815	[T/C]	4	50	success	yes	8M	yes	8	325995457
CL3625CT2471CN2652-871	m1269	in silico polymorphism, set 3	CL3625CT2471CN2652	0.414	[T/C]	5	40	failed	no		no		no_ss_accession
CL3629CT4433CN4778-317	m508	in silico polymorphism, set 3	CL3629CT4433CN4778	0.836	[T/C]	4	50	success	no		no		no_ss_accession
CL3629CT4433CN4778-540	m509	in silico polymorphism, set 3	CL3629CT4433CN4778	0.505	[A/C]	4	50	success	yes	7F	no	-	325995432
CL3630CT1295CN1391-556	m510	in silico polymorphism, set 3	CL3630CT1295CN1391	0.744	[T/G]	24	12.5	success	no		no		no_ss_accession
CL3633CT2356CN2532-537	m511	in silico polymorphism, set 3	CL3633CT2356CN2532	0.923	[A/G]	4	50	success	no		no		no_ss_accession
CL3637CT1721CN1848-1066	m512	in silico polymorphism, set 3	CL3637CT1721CN1848	0.963	[A/C]	6	33.33	success	yes	12F	no	-	325995430
CL3644CT3601CN3853-192	m1468	in silico polymorphism, set 3	CL3644CT3601CN3853	0.999	[A/C]	6	50	success	yes	3F	no	-	325995449
CL3644CT3601CN3853-296	m513	in silico polymorphism, set 3	CL3644CT3601CN3853	0.968	[A/G]	7	42.86	success	no		no		no_ss_accession
CL3644CT3601CN3853-428	m514	in silico polymorphism, set 3	CL3644CT3601CN3853	0.933	[T/G]	7	42.86	success	no		no		no_ss_accession
CL3644CT3601CN3853-557	m1304	in silico polymorphism, set 3	CL3644CT3601CN3853	0.911	[T/C]	7	28.57	failed	no		no		no_ss_accession
CL3650CT3764CN4023-313	m1220	in silico polymorphism, set 3	CL3650CT3764CN4023	0.973	[T/C]	5	40	failed	no		no		no_ss_accession
CL3657CT4428CN4773-322	m515	in silico polymorphism, set 3	CL3657CT4428CN4773	0.951	[T/C]	4	50	success	no		no		no_ss_accession
CL3657CT4428CN4773-552	m1172	in silico polymorphism, set 3	CL3657CT4428CN4773	0.935	[T/C]	5	40	failed	no		no		no_ss_accession
CL3663CT1927CN2071-711	m516	in silico polymorphism, set 3	CL3663CT1927CN2071	0.883	[A/G]	4	50	success	no		no		no_ss_accession
CL3700CT3061CN3284-676	m517	in silico polymorphism, set 3	CL3700CT3061CN3284	0.728	[T/C]	12	25	success	no		no		no_ss_accession
CL3700CT3061CN3284-841	m518	in silico polymorphism, set 3	CL3700CT3061CN3284	0.656	[T/C]	14	14.29	success	no		no		no_ss_accession
CL3723CT2562CN2754-914	m519	in silico polymorphism, set 3	CL3723CT2562CN2754	0.899	[A/G]	4	50	success	no		no		no_ss_accession
CL3736CT1511CN1615-1128	m520	in silico polymorphism, set 3	CL3736CT1511CN1615	0.812	[T/C]	4	50	success	yes	5F	no	-	325995441
CL3736CT1511CN1615-81	m521	in silico polymorphism, set 3	CL3736CT1511CN1615	0.928	[A/G]	4	50	success	yes	5F	yes	5_1	325995452
CL373CT3994CN4320-921	m1070	in silico polymorphism, set 3	CL373CT3994CN4320	0.728	[A/T]	6	33.33	failed	no		no		no_ss_accession
CL3754CT4257CN4589-384	m1245	in silico polymorphism, set 3	CL3754CT4257CN4589	0.931	[A/G]	33	6.06	failed	no		no		no_ss_accession
CL3757CT2216CN2377-150	m1344	in silico polymorphism, set 3	CL3757CT2216CN2377	0.661	[A/G]	7	42.86	failed	no		no		no_ss_accession
CL3757CT2216CN2377-277	m1158	in silico polymorphism, set 3	CL3757CT2216CN2377	0.568	[T/C]	7	42.86	failed	no		no		no_ss_accession
CL3768CT3500CN3747-1502	m522	in silico polymorphism, set 3	CL3768CT3500CN3747	0.709	[A/T]	5	40	success	no		no		no_ss_accession
CL3768CT3500CN3747-1595	m1110	in silico polymorphism, set 3	CL3768CT3500CN3747	0.586	[T/C]	7	28.57	failed	no		no		no_ss_accession
CL3768CT3501CN3750-293	m1412	in silico polymorphism, set 3	CL3768CT3501CN3750	0.598	[A/G]	14	35.71	failed	no		no		no_ss_accession
CL3779CT895CN965-140	m1056	in silico polymorphism, set 3	CL3779CT895CN965	0.686	[A/G]	6	33.33	failed	no		no		no_ss_accession
CL3781CT1443CN1547-387	m523	in silico polymorphism, set 3	CL3781CT1443CN1547	0.954	[A/G]	13	15.38	success	no		no		no_ss_accession
CL3781CT1443CN1547-496	m524	in silico polymorphism, set 3	CL3781CT1443CN1547	0.626	[C/G]	9	33.33	success	no		no		no_ss_accession
CL3782CT2259CN2425-219	m1338	in silico polymorphism, set 3	CL3782CT2259CN2425	0.671	[A/G]	9	22.22	failed	no		no		no_ss_accession
CL3782CT2259CN2425-448	m1447	in silico polymorphism, set 3	CL3782CT2259CN2425	0.411	[T/G]	8	25	failed	no		no		no_ss_accession
CL3793CT3736CN3995-274	m525	in silico polymorphism, set 3	CL3793CT3736CN3995	0.841	[T/C]	7	42.86	success	no		no		no_ss_accession
CL3796CT1672CN1798-618	m527	in silico polymorphism, set 3	CL3796CT1672CN1798	0.827	[T/G]	6	50	success	yes	2F	no	-	325995410
CL3796CT1672CN1798-705	m1515	in silico polymorphism, set 3	CL3796CT1672CN1798	0.499	[A/G]	4	50	failed	no		no		no_ss_accession
CL3799CT4407CN4750-1663	m528	in silico polymorphism, set 3	CL3799CT4407CN4750	0.761	[A/G]	8	25	success	no	-	yes	7_3	325995497
CL3799CT4407CN4750-318	m529	in silico polymorphism, set 3	CL3799CT4407CN4750	0.626	[A/C]	4	50	success	no		no		no_ss_accession
CL3799CT4408CN4752-456	m530	in silico polymorphism, set 3	CL3799CT4408CN4752	0.884	[T/C]	15	13.33	success	no		no		no_ss_accession
CL3799CT4408CN4752-855	m531	in silico polymorphism, set 3	CL3799CT4408CN4752	0.689	[T/C]	7	28.57	success	yes	7F	no	-	325995404
CL3802CT770CN835-626	m532	in silico polymorphism, set 3	CL3802CT770CN835	0.976	[T/G]	7	42.86	success	no		no		no_ss_accession
CL3807CT2974CN3192-553	m533	in silico polymorphism, set 3	CL3807CT2974CN3192	0.849	[T/C]	4	50	success	no		no		no_ss_accession
CL3810CT1992CN2141-525	m534	in silico polymorphism, set 3	CL3810CT1992CN2141	0.938	[A/G]	8	37.5	success	no		no		no_ss_accession
CL3813CT1349CN1448-283	m535	in silico polymorphism, set 3	CL3813CT1349CN1448	0.831	[A/G]	8	25	success	no		no		no_ss_accession
CL3813CT1349CN1448-346	m536	in silico polymorphism, set 3	CL3813CT1349CN1448	0.931	[C/G]	8	50	success	no		no		no_ss_accession
CL3813CT1349CN1448-711	m1086	in silico polymorphism, set 3	CL3813CT1349CN1448	0.922	[T/C]	5	40	failed	no		no		no_ss_accession
CL3813CT1349CN1448-852	m1360	in silico polymorphism, set 3	CL3813CT1349CN1448	0.708	[A/C]	4	50	failed	no		no		no_ss_accession
CL3825CT2549CN2741-924	m1348	in silico polymorphism, set 3	CL3825CT2549CN2741	0.713	[T/C]	4	50	success	yes	6M	yes	6_2	325995492
CL3844CT275CN303-432	m537	in silico polymorphism, set 3	CL3844CT275CN303	0.944	[T/C]	11	18.18	success	no		no		no_ss_accession
CL3856CT1098CN1189-110	m538	in silico polymorphism, set 3	CL3856CT1098CN1189	0.955	[T/C]	4	50	success	yes	4F	yes	4_2	325995473
CL3856CT1098CN1189-1585	m539	in silico polymorphism, set 3	CL3856CT1098CN1189	0.937	[A/T]	5	40	success	no		no		no_ss_accession
CL3856CT1098CN1189-348	m1355	in silico polymorphism, set 3	CL3856CT1098CN1189	0.965	[A/T]	6	50	failed	no		no		no_ss_accession
CL3859CT3137CN3362-180	m1363	in silico polymorphism, set 3	CL3859CT3137CN3362	0.6	[T/C]	24	20.83	failed	no		no		no_ss_accession
CL3859CT3137CN3362-400	m540	in silico polymorphism, set 3	CL3859CT3137CN3362	0.977	[A/G]	23	8.7	success	no		no		no_ss_accession
CL3859CT3137CN3362-529	m1234	in silico polymorphism, set 3	CL3859CT3137CN3362	1	[A/G]	23	34.78	failed	no		no		no_ss_accession
CL3859CT3137CN3362-658	m1398	in silico polymorphism, set 3	CL3859CT3137CN3362	0.795	[A/G]	14	35.71	failed	no		no		no_ss_accession
CL3862CT1333CN1431-418	m1351	in silico polymorphism, set 3	CL3862CT1333CN1431	0.886	[A/G]	4	50	failed	no		no		no_ss_accession
CL3862CT1333CN1431-554	m1128	in silico polymorphism, set 3	CL3862CT1333CN1431	0.461	[T/C]	4	50	failed	no		no		no_ss_accession
CL3868CT3380CN3621-408	m1140	in silico polymorphism, set 3	CL3868CT3380CN3621	0.568	[A/G]	7	28.57	failed	no		no		no_ss_accession
CL3871CT3326CN3564-725	m541	in silico polymorphism, set 3	CL3871CT3326CN3564	0.867	[T/G]	7	42.86	success	no		no		no_ss_accession
CL3874CT1620CN1744-391	m1182	in silico polymorphism, set 3	CL3874CT1620CN1744	0.782	[T/G]	13	46.15	failed	no		no		no_ss_accession
CL3874CT1620CN1744-504	m1367	in silico polymorphism, set 3	CL3874CT1620CN1744	0.83	[T/C]	12	50	failed	no		no		no_ss_accession
CL3874CT1620CN1744-573	m1240	in silico polymorphism, set 3	CL3874CT1620CN1744	0.878	[A/G]	11	45.45	failed	no		no		no_ss_accession
CL3876CT3237CN3472-1854	m542	in silico polymorphism, set 3	CL3876CT3237CN3472	0.977	INDEL [-/C]	7	42.86	success	no	-	yes	11	325995504
CL3880CT1017CN1097-177	m1146	in silico polymorphism, set 3	CL3880CT1017CN1097	0.953	[T/C]	4	50	failed	no		no		no_ss_accession
CL3895CT1060CN1148-739	m543	in silico polymorphism, set 3	CL3895CT1060CN1148	0.667	[A/T]	4	50	success	yes	4M	no	-	325995437
CL3903CT2082CN2235-693	m1173	in silico polymorphism, set 3	CL3903CT2082CN2235	0.57	[T/C]	4	50	failed	no		no		no_ss_accession
CL390CT3956CN4282-382	m1409	in silico polymorphism, set 3	CL390CT3956CN4282	0.607	[A/G]	7	42.86	failed	no		no		no_ss_accession
CL390CT3956CN4282-466	m1215	in silico polymorphism, set 3	CL390CT3956CN4282	0.622	[A/G]	8	25	failed	no		no		no_ss_accession
CL3917CT1218CN1311-643	m544	in silico polymorphism, set 3	CL3917CT1218CN1311	0.742	[T/G]	5	40	success	no		no		no_ss_accession
CL3921CT4360CN4697-1117	m545	in silico polymorphism, set 3	CL3921CT4360CN4697	0.93	[T/C]	7	42.86	success	no		no		no_ss_accession
CL3921CT4360CN4697-439	m546	in silico polymorphism, set 3	CL3921CT4360CN4697	0.859	[A/G]	6	50	success	no		no		no_ss_accession
CL3921CT4360CN4697-799	m547	in silico polymorphism, set 3	CL3921CT4360CN4697	0.655	[T/C]	6	33.33	success	no		no		no_ss_accession
CL3921CT4360CN4697-988	m548	in silico polymorphism, set 3	CL3921CT4360CN4697	0.935	[A/G]	6	50	success	no		no		no_ss_accession
CL392CT515CN563-366	m549	in silico polymorphism, set 3	CL392CT515CN563	0.892	[A/T]	15	13.33	success	no		no		no_ss_accession
CL3937CT2945CN3160-572	m1320	in silico polymorphism, set 3	CL3937CT2945CN3160	0.601	[T/G]	13	15.38	failed	no		no		no_ss_accession
CL3944CT945CN1019-340	m1186	in silico polymorphism, set 3	CL3944CT945CN1019	0.724	[T/G]	8	25	failed	no		no		no_ss_accession
CL3946CT1602CN1725-533	m1280	in silico polymorphism, set 3	CL3946CT1602CN1725	0.823	[T/G]	5	40	failed	no		no		no_ss_accession
CL3951CT524CN573-592	m550	in silico polymorphism, set 3	CL3951CT524CN573	0.95	[T/G]	5	40	success	no		no		no_ss_accession
CL3960CT4109CN4438-316	m1175	in silico polymorphism, set 3	CL3960CT4109CN4438	0.892	[C/G]	6	33.33	failed	no		no		no_ss_accession
CL3964CT2944CN3158-56	m1085	in silico polymorphism, set 3	CL3964CT2944CN3158	0.951	[A/G]	10	40	failed	no		no		no_ss_accession
CL3970CT4028CN4356-1339	m551	in silico polymorphism, set 3	CL3970CT4028CN4356	0.731	[A/G]	6	33.33	success	yes	1F	no	-	325995418
CL3970CT4028CN4356-1887	m552	in silico polymorphism, set 3	CL3970CT4028CN4356	0.846	INDEL [A/-]	10	50	success	no		no		no_ss_accession
CL3972CT2483CN2666-430	m553	in silico polymorphism, set 3	CL3972CT2483CN2666	0.943	[A/G]	5	40	success	yes	2F	no	-	325995406
CL3973CT276CN304-376	m554	in silico polymorphism, set 3	CL3973CT276CN304	0.918	[T/C]	8	25	success	no		no		no_ss_accession
CL3997CT20CN22-343	m1510	in silico polymorphism, set 3	CL3997CT20CN22	0.611	[T/C]	7	28.57	failed	no		no		no_ss_accession
CL3997CT20CN22-407	m555	in silico polymorphism, set 3	CL3997CT20CN22	0.972	[T/G]	7	28.57	success	no		no		no_ss_accession
CL4006CT3488CN3734-902	m1254	in silico polymorphism, set 3	CL4006CT3488CN3734	0.64	[A/G]	4	50	failed	no		no		no_ss_accession
CL4006CT3488CN3734-979	m556	in silico polymorphism, set 3	CL4006CT3488CN3734	0.63	[C/G]	5	40	success	no		no		no_ss_accession
CL4011CT307CN337-1156	m1084	in silico polymorphism, set 3	CL4011CT307CN337	0.602	[A/T]	5	40	failed	no		no		no_ss_accession
CL4036CT1289CN1384-1046	m557	in silico polymorphism, set 3	CL4036CT1289CN1384	0.874	[T/C]	6	33.33	success	no		no		no_ss_accession
CL4036CT1289CN1384-1115	m1467	in silico polymorphism, set 3	CL4036CT1289CN1384	0.92	[T/C]	6	33.33	failed	no		no		no_ss_accession
CL4036CT1289CN1384-844	m558	in silico polymorphism, set 3	CL4036CT1289CN1384	0.669	[T/C]	6	33.33	success	no		no		no_ss_accession
CL4036CT1289CN1384-985	m1453	in silico polymorphism, set 3	CL4036CT1289CN1384	0.65	[T/C]	6	33.33	failed	no		no		no_ss_accession
CL4041CT3163CN3390-225	m1180	in silico polymorphism, set 3	CL4041CT3163CN3390	0.995	[T/G]	6	33.33	failed	no		no		no_ss_accession
CL4043CT3329CN3567-359	m1129	in silico polymorphism, set 3	CL4043CT3329CN3567	0.735	[T/C]	5	40	failed	no		no		no_ss_accession
CL4046CT1812CN1944-830	m559	in silico polymorphism, set 3	CL4046CT1812CN1944	0.948	[T/C]	8	25	success	yes	11M	yes	not mapped	325995484
CL4048CT54CN62-687	m560	in silico polymorphism, set 3	CL4048CT54CN62	0.913	[T/C]	5	40	success	yes	3F	no	-	325995423
CL4049CT3620CN3873-647	m1303	in silico polymorphism, set 3	CL4049CT3620CN3873	0.96	[A/T]	6	33.33	failed	no		no		no_ss_accession
CL4052CT1458CN1562-620	m561	in silico polymorphism, set 3	CL4052CT1458CN1562	0.949	[A/G]	6	50	success	yes	12M	yes	12_1	325995453
CL4060CT633CN690-623	m562	in silico polymorphism, set 3	CL4060CT633CN690	0.971	[A/C]	6	50	success	yes	4F	no	-	325995401
CL4070CT3674CN3931-199	m1248	in silico polymorphism, set 3	CL4070CT3674CN3931	0.929	[T/C]	6	33.33	failed	no		no		no_ss_accession
CL4074CT3229CN3464-279	m563	in silico polymorphism, set 3	CL4074CT3229CN3464	0.668	[T/C]	16	37.5	success	yes	7F	yes	7_3	325995489
CL4074CT3229CN3464-63	m1485	in silico polymorphism, set 3	CL4074CT3229CN3464	0.883	[A/T]	15	13.33	failed	no		no		no_ss_accession
CL4074CT3229CN3464-746	m1268	in silico polymorphism, set 3	CL4074CT3229CN3464	0.962	[A/G]	4	50	failed	no		no		no_ss_accession
CL4075CT2164CN2321-524	m1117	in silico polymorphism, set 3	CL4075CT2164CN2321	0.849	[T/C]	17	23.53	failed	no		no		no_ss_accession
CL4075CT2165CN2323-297	m1258	in silico polymorphism, set 3	CL4075CT2165CN2323	0.587	[A/G]	28	7.14	failed	no		no		no_ss_accession
CL4077CT2834CN3039-592	m564	in silico polymorphism, set 3	CL4077CT2834CN3039	0.946	[T/G]	20	10	success	no		no		no_ss_accession
CL4080CT3051CN3273-360	m565	in silico polymorphism, set 3	CL4080CT3051CN3273	0.773	[T/C]	8	25	success	no		no		no_ss_accession
CL4080CT3051CN3273-91	m566	in silico polymorphism, set 3	CL4080CT3051CN3273	0.92	[A/C]	6	33.33	success	no		no		no_ss_accession
CL4083CT2313CN2486-197	m1191	in silico polymorphism, set 3	CL4083CT2313CN2486	0.712	[T/C]	4	50	failed	no		no		no_ss_accession
CL4098CT2361CN2537-135	m567	in silico polymorphism, set 3	CL4098CT2361CN2537	0.717	[T/C]	9	33.33	success	no		no		no_ss_accession
CL4098CT2361CN2537-265	m568	in silico polymorphism, set 3	CL4098CT2361CN2537	0.917	[A/G]	11	45.45	success	no		no		no_ss_accession
CL4098CT2361CN2537-405	m1389	in silico polymorphism, set 3	CL4098CT2361CN2537	0.896	[T/C]	13	23.08	failed	no		no		no_ss_accession
CL4108CT3763CN4022-344	m569	in silico polymorphism, set 3	CL4108CT3763CN4022	0.663	[C/G]	5	40	success	yes	7M	yes	7_2	325995469
CL4108CT3763CN4022-443	m570	in silico polymorphism, set 3	CL4108CT3763CN4022	0.811	[A/C]	6	33.33	success	yes	7M	yes	7_2	325995468
CL4108CT3763CN4022-633	m571	in silico polymorphism, set 3	CL4108CT3763CN4022	0.615	[A/G]	6	33.33	success	no		no		no_ss_accession
CL4118CT3622CN3876-463	m572	in silico polymorphism, set 3	CL4118CT3622CN3876	0.621	[T/C]	4	50	success	no		no		no_ss_accession
CL4118CT3622CN3876-56	m573	in silico polymorphism, set 3	CL4118CT3622CN3876	0.699	[A/G]	4	50	success	no		no		no_ss_accession
CL4131CT2981CN3200-615	m1418	in silico polymorphism, set 3	CL4131CT2981CN3200	0.67	[A/G]	11	27.27	failed	no		no		no_ss_accession
CL4133CT574CN625-56	m1471	in silico polymorphism, set 3	CL4133CT574CN625	0.629	INDEL [T/-]	7	28.57	failed	no		no		no_ss_accession
CL4141CT3448CN3692-292	m574	in silico polymorphism, set 3	CL4141CT3448CN3692	0.92	[T/C]	5	40	success	no		no		no_ss_accession
CL415CT4312CN4645-360	m1096	in silico polymorphism, set 3	CL415CT4312CN4645	0.981	[A/G]	15	33.33	failed	no		no		no_ss_accession
CL415CT4312CN4645-555	m577	in silico polymorphism, set 3	CL415CT4312CN4645	0.816	[C/G]	14	28.57	success	no		no		no_ss_accession
CL4161CT2257CN2422-277	m578	in silico polymorphism, set 3	CL4161CT2257CN2422	0.61	[A/G]	4	50	success	no		no		no_ss_accession
CL4169CT1804CN1936-417	m579	in silico polymorphism, set 3	CL4169CT1804CN1936	0.791	[A/C]	5	40	success	no		no		no_ss_accession
CL4185CT3321CN3558-748	m1138	in silico polymorphism, set 3	CL4185CT3321CN3558	0.948	[C/G]	25	12	failed	no		no		no_ss_accession
CL4187CT3577CN3829-512	m1503	in silico polymorphism, set 3	CL4187CT3577CN3829	0.943	[T/G]	4	50	failed	no		no		no_ss_accession
CL418CT750CN814-90	m1373	in silico polymorphism, set 3	CL418CT750CN814	0.922	[A/C]	5	40	failed	no		no		no_ss_accession
CL4191CT1711CN1838-322	m1225	in silico polymorphism, set 3	CL4191CT1711CN1838	0.752	[A/T]	20	10	failed	no		no		no_ss_accession
CL4191CT1711CN1838-64	m1417	in silico polymorphism, set 3	CL4191CT1711CN1838	0.527	[A/T]	18	11.11	failed	no		no		no_ss_accession
CL4203CT4467CN4812-580	m1407	in silico polymorphism, set 3	CL4203CT4467CN4812	0.84	[A/C]	8	25	failed	no		no		no_ss_accession
CL4203CT4467CN4812-671	m580	in silico polymorphism, set 3	CL4203CT4467CN4812	0.852	[A/G]	6	50	success	no		no		no_ss_accession
CL4225CT150CN170-255	m1483	in silico polymorphism, set 3	CL4225CT150CN170	0.65	[T/C]	8	25	failed	no		no		no_ss_accession
CL4225CT150CN170-34	m581	in silico polymorphism, set 3	CL4225CT150CN170	0.979	[A/C]	9	44.44	success	no		no		no_ss_accession
CL4227CT3462CN3707-422	m1137	in silico polymorphism, set 3	CL4227CT3462CN3707	0.942	[T/C]	5	40	failed	no		no		no_ss_accession
CL4227CT3462CN3707-562	m1290	in silico polymorphism, set 3	CL4227CT3462CN3707	0.781	[A/G]	5	40	failed	no		no		no_ss_accession
CL4227CT3462CN3707-678	m1233	in silico polymorphism, set 3	CL4227CT3462CN3707	0.955	[A/G]	5	40	failed	no		no		no_ss_accession
CL4229CT1503CN1607-121	m582	in silico polymorphism, set 3	CL4229CT1503CN1607	0.901	[T/C]	5	40	success	no		no		no_ss_accession
CL4229CT1503CN1607-213	m583	in silico polymorphism, set 3	CL4229CT1503CN1607	0.976	[T/C]	6	33.33	success	no		no		no_ss_accession
CL4229CT1503CN1607-416	m584	in silico polymorphism, set 3	CL4229CT1503CN1607	0.911	[T/C]	8	37.5	success	no		no		no_ss_accession
CL4239CT1039CN1121-197	m585	in silico polymorphism, set 3	CL4239CT1039CN1121	0.91	[C/G]	30	20	success	yes	3M_1	no	-	325995427
CL4239CT1039CN1122-314	m1300	in silico polymorphism, set 3	CL4239CT1039CN1122	0.79	[A/G]	10	20	failed	no		no		no_ss_accession
CL4244CT2346CN2522-508	m586	in silico polymorphism, set 3	CL4244CT2346CN2522	0.948	[A/G]	8	37.5	success	yes	4M	no	-	325995438
CL4244CT2346CN2522-657	m1073	in silico polymorphism, set 3	CL4244CT2346CN2522	0.746	[T/C]	8	50	failed	no		no		no_ss_accession
CL4249CT2822CN3025-320	m1518	in silico polymorphism, set 3	CL4249CT2822CN3025	0.636	[T/C]	25	8	failed	no		no		no_ss_accession
CL4252CT2498CN2684-163	m587	in silico polymorphism, set 3	CL4252CT2498CN2684	0.511	[A/T]	8	25	success	no		no		no_ss_accession
CL4258CT575CN626-246	m1251	in silico polymorphism, set 3	CL4258CT575CN626	0.556	[A/G]	32	31.25	failed	no		no		no_ss_accession
CL4258CT575CN626-346	m1059	in silico polymorphism, set 3	CL4258CT575CN626	0.65	[A/G]	32	6.25	failed	no		no		no_ss_accession
CL465CT3294CN3530-213	m1279	in silico polymorphism, set 3	CL465CT3294CN3530	0.557	[A/C]	23	47.83	failed	no		no		no_ss_accession
CL465CT3294CN3530-481	m1461	in silico polymorphism, set 3	CL465CT3294CN3530	0.65	[A/C]	24	8.33	failed	no		no		no_ss_accession
CL465CT3294CN3530-68	m1382	in silico polymorphism, set 3	CL465CT3294CN3530	0.438	[A/C]	19	47.37	success	yes	3M_1	no	-	325995450
CL482CT2305CN2477-131	m1068	in silico polymorphism, set 3	CL482CT2305CN2477	0.61	[C/G]	4	50	failed	no		no		no_ss_accession
CL482CT2305CN2477-1731	m1065	in silico polymorphism, set 3	CL482CT2305CN2477	0.436	[A/G]	12	41.67	failed	no		no		no_ss_accession
CL496CT2115CN2268-1147	m592	in silico polymorphism, set 3	CL496CT2115CN2268	0.713	[A/G]	5	40	success	yes	4F	yes	4_1	325995481
CL496CT2115CN2268-848	m593	in silico polymorphism, set 3	CL496CT2115CN2268	0.973	[A/G]	10	40	success	yes	4F	yes	4_1	325995462
CL497CT2723CN2921-186	m1435	in silico polymorphism, set 3	CL497CT2723CN2921	0.507	[A/T]	8	37.5	failed	no		no		no_ss_accession
CL497CT2723CN2921-303	m1053	in silico polymorphism, set 3	CL497CT2723CN2921	0.704	[T/C]	7	42.86	failed	no		no		no_ss_accession
CL503CT885CN955-170	m1457	in silico polymorphism, set 3	CL503CT885CN955	0.534	[T/C]	4	50	failed	no		no		no_ss_accession
CL579CT34CN37-139	m1490	in silico polymorphism, set 3	CL579CT34CN37	0.606	[A/C]	5	40	failed	no		no		no_ss_accession
CL579CT34CN37-670	m595	in silico polymorphism, set 3	CL579CT34CN37	0.934	[A/C]	5	40	success	yes	2M_1	no	-	325995409
CL579CT34CN37-805	m596	in silico polymorphism, set 3	CL579CT34CN37	0.946	[T/C]	4	50	success	no		no		no_ss_accession
CL589CT4125CN4454-376	m1130	in silico polymorphism, set 3	CL589CT4125CN4454	0.852	[C/G]	6	50	failed	no		no		no_ss_accession
CL589CT4125CN4454-444	m597	in silico polymorphism, set 3	CL589CT4125CN4454	0.868	[T/C]	6	33.33	success	no		no		no_ss_accession
CL589CT4125CN4454-638	m598	in silico polymorphism, set 3	CL589CT4125CN4454	0.988	[A/C]	4	50	success	no		no		no_ss_accession
CL591CT2138CN2294-188	m599	in silico polymorphism, set 3	CL591CT2138CN2294	0.999	[T/C]	13	30.77	success	no		no		no_ss_accession
CL591CT2138CN2294-330	m1100	in silico polymorphism, set 3	CL591CT2138CN2294	0.668	[A/T]	11	36.36	failed	no		no		no_ss_accession
CL591CT2138CN2294-418	m1325	in silico polymorphism, set 3	CL591CT2138CN2294	0.743	[A/G]	9	33.33	failed	no		no		no_ss_accession
CL591CT2138CN2294-528	m1284	in silico polymorphism, set 3	CL591CT2138CN2294	0.68	[A/G]	8	37.5	failed	no		no		no_ss_accession
CL5CT4076CN4405-433	m600	in silico polymorphism, set 3	CL5CT4076CN4405	0.609	[T/G]	8	37.5	success	no		no		no_ss_accession
CL620CT2783CN2985-586	m1207	in silico polymorphism, set 3	CL620CT2783CN2985	0.859	[A/G]	4	50	failed	no		no		no_ss_accession
CL641CT1719CN1846-161	m601	in silico polymorphism, set 3	CL641CT1719CN1846	0.955	[A/C]	5	40	success	yes	7F	yes	7_1	325995470
CL643CT4412CN4756-572	m1527	in silico polymorphism, set 3	CL643CT4412CN4756	0.986	[A/T]	4	50	failed	no		no		no_ss_accession
CL656CT2846CN3051-171	m602	in silico polymorphism, set 3	CL656CT2846CN3051	0.961	[A/T]	6	33.33	success	no		no		no_ss_accession
CL722CT1745CN1873-367	m1266	in silico polymorphism, set 3	CL722CT1745CN1873	0.889	[T/C]	6	33.33	failed	no		no		no_ss_accession
CL722CT1745CN1873-578	m1164	in silico polymorphism, set 3	CL722CT1745CN1873	0.963	[A/C]	5	40	failed	no		no		no_ss_accession
CL732CT2462CN2643-548	m605	in silico polymorphism, set 3	CL732CT2462CN2643	0.889	[A/C]	5	40	success	yes	12M	no	-	325995400
CL771CT3243CN3478-555	m1520	in silico polymorphism, set 3	CL771CT3243CN3478	0.503	[A/T]	5	40	failed	no		no		no_ss_accession
CL809CT3750CN4009-579	m606	in silico polymorphism, set 3	CL809CT3750CN4009	0.547	[C/G]	8	37.5	success	no		no		no_ss_accession
CL809CT3750CN4009-809	m1385	in silico polymorphism, set 3	CL809CT3750CN4009	0.564	[A/G]	6	50	failed	no		no		no_ss_accession
CL842CT3548CN3799-1305	m1406	in silico polymorphism, set 3	CL842CT3548CN3799	0.873	[T/C]	4	50	failed	no		no		no_ss_accession
CL847CT753CN817-561	m609	in silico polymorphism, set 3	CL847CT753CN817	0.853	[T/G]	4	50	success	yes	6F	yes	6_1	325995456
CL847CT753CN817-87	m610	in silico polymorphism, set 3	CL847CT753CN817	0.891	[T/C]	4	50	success	no		no		no_ss_accession
CL852CT875CN945-777	m1431	in silico polymorphism, set 3	CL852CT875CN945	0.495	[T/C]	5	40	failed	no		no		no_ss_accession
CL915CT4297CN4630-180	m611	in silico polymorphism, set 3	CL915CT4297CN4630	0.758	[C/G]	4	50	success	no		no		no_ss_accession
CL931CT2478CN2661-55	m612	in silico polymorphism, set 3	CL931CT2478CN2661	0.962	[C/G]	9	33.33	success	no	-	yes	7_1	325995502
CL984CT72CN83-1780	m613	in silico polymorphism, set 3	CL984CT72CN83	0.983	[T/C]	6	33.33	success	no	-	yes	4_2	325995511
CL984CT72CN83-2015	m614	in silico polymorphism, set 3	CL984CT72CN83	0.669	[T/G]	5	40	success	no		no		no_ss_accession
CL984CT72CN83-634	m615	in silico polymorphism, set 3	CL984CT72CN83	0.901	[T/C]	5	40	success	no		no		no_ss_accession
4CL1-1068	m131	in vitro polymorphism, set 1	4CL1	0.982	[A/T]	71	43.66	success	no		no		no_ss_accession
4CL1-112	m1376	in vitro polymorphism, set 1	4CL1	0.982	[A/T]	71	5.63	failed	no		no		no_ss_accession
4CL1-209	m132	in vitro polymorphism, set 1	4CL1	0.838	[C/G]	71	1.41	success	no		no		no_ss_accession
4CL1-642	m133	in vitro polymorphism, set 1	4CL1	0.755	[A/G]	71	11.27	success	no		no		no_ss_accession
4CL1-843	m134	in vitro polymorphism, set 1	4CL1	0.843	INDEL [-/G]	71	29.58	success	no		no		no_ss_accession
4CL1-953	m135	in vitro polymorphism, set 1	4CL1	0.853	[A/G]	71	43.66	success	no		no		no_ss_accession
4CL2-214	m1359	in vitro polymorphism, set 1	4CL2	0.613	[T/C]	10	10	failed	no		no		no_ss_accession
4CLF4R4-107	m136	in vitro polymorphism, set 1	4CLF4R4	0.981	[T/G]	80	1.25	success	no		no		no_ss_accession
4CLF4R4-229	m137	in vitro polymorphism, set 1	4CLF4R4	0.67	[A/G]	80	15	success	no		no		no_ss_accession
C4H2-213	m143	in vitro polymorphism, set 1	C4H2	0.937	[A/G]	23	4.35	success	no		no		no_ss_accession
C4H2-280	m144	in vitro polymorphism, set 1	C4H2	0.969	[A/G]	28	7.14	success	no		no		no_ss_accession
C4H2-451	m145	in vitro polymorphism, set 1	C4H2	0.745	[A/C]	29	3.45	success	no		no		no_ss_accession
CAD-1265	m148	in vitro polymorphism, set 1	CAD	0.743	[T/C]	21	19.05	success	no		no		no_ss_accession
CCoAomt1-1020	m1058	in vitro polymorphism, set 1	CCoAomt1	0.634	[A/G]	43	25.58	failed	no		no		no_ss_accession
COBRA2-335	m1505	in vitro polymorphism, set 1	COBRA2	0.523	[T/C]	32	28.13	failed	no		no		no_ss_accession
COBRA3-231	m624	in vitro polymorphism, set 1	COBRA3	0.671	[A/G]	37	10.81	success	no		no		no_ss_accession
DH2-139	m1424	in vitro polymorphism, set 1	DH2	0.91	[T/C]	75	13.33	failed	no		no		no_ss_accession
DH2-432	m711	in vitro polymorphism, set 1	DH2	0.704	[A/G]	75	21.33	success	no		no		no_ss_accession
DH2-597	m1141	in vitro polymorphism, set 1	DH2	0.961	[A/C]	75	21.33	failed	no		no		no_ss_accession
Dhn1-40	m713	in vitro polymorphism, set 1	Dhn1	0.838	[A/G]	10	10	success	no		no		no_ss_accession
Dhn1-490	m714	in vitro polymorphism, set 1	Dhn1	0.596	[T/C]	17	35.29	success	yes	8M	no	-	325995612
DHN2-844	m717	in vitro polymorphism, set 1	DHN2_Delphine	0.663	[C/G]	63	12.7	success	no		no		no_ss_accession
DHN5-216	m718	in vitro polymorphism, set 1	DHN5	0.986	[A/G]	72	30.56	success	yes	8M	no	-	325995611
GRP3-261	m721	in vitro polymorphism, set 1	GRP3	0.98	[A/G]	26	3.85	success	yes	11F	no	-	325995614
GRP3-330	m722	in vitro polymorphism, set 1	GRP3	0.679	[C/G]	28	14.29	success	no		no		no_ss_accession
LAC2-624	m735	in vitro polymorphism, set 1	LAC2	0.598	[C/G]	15	6.67	success	no		no		no_ss_accession
LAC4-451	m1534	in vitro polymorphism, set 1	LAC4	0.591	[C/G]	11	36.36	failed	no		no		no_ss_accession
LP3.1-475	m1046	in vitro polymorphism, set 1	LP3.1	0.672	[T/C]	101	21.78	success	no	-	yes	2	325995701
LP3.1-553	m742	in vitro polymorphism, set 1	LP3.1	0.932	[A/G]	101	21.78	success	no		no		no_ss_accession
LP3.1-73	m743	in vitro polymorphism, set 1	LP3.1	0.816	[C/G]	101	6.93	success	no		no		no_ss_accession
LP3.3-243	m1364	in vitro polymorphism, set 1	LP3.3	0.63	[A/T]	87	47.13	failed	no		no		no_ss_accession
LP3.3-383	m745	in vitro polymorphism, set 1	LP3.3	0.909	[T/C]	87	1.15	success	no		no		no_ss_accession
Myb14-343	m749	in vitro polymorphism, set 1	Myb14	0.827	[A/C]	29	24.14	success	yes	2F	no	-	325995613
PFK-109	m763	in vitro polymorphism, set 1	PFK	0.637	[C/G]	51	1.96	success	no		no		no_ss_accession
PHY-N-291	m1107	in vitro polymorphism, set 1	PHY-N	0.852	[T/G]	99	28.28	success	no	-	yes	12_1	325995702
SPS-401	m1136	in vitro polymorphism, set 1	SPS	0.648	[T/C]	38	15.79	failed	no		no		no_ss_accession
THE1-308	m1235	in vitro polymorphism, set 1	THE1	0.835	[A/G]	33	48.48	failed	no		no		no_ss_accession
0_10167_01_contig_refait-321	m1	in vitro polymorphism, set 2	0_10167_01	0.842	[T/C]	24	25	success	yes	8F_1	no	-	325995581
0_10167_01_contig_refait-395	m2	in vitro polymorphism, set 2	0_10167_01	0.939	[T/C]	24	41.67	success	no		no		no_ss_accession
0_1025_01_contig2-116	m1287	in vitro polymorphism, set 2	0_1025_01	0.901	[T/C]	12	33.33	failed	no		no		no_ss_accession
0_1025_01_contig2-252	m1517	in vitro polymorphism, set 2	0_1025_01	0.953	[A/G]	12	33.33	failed	no		no		no_ss_accession
0_1025_01_contig2-392	m3	in vitro polymorphism, set 2	0_1025_01	0.945	[T/G]	6	33.33	success	yes	not mapped	no	-	325995526
0_10602_01_contig1-191	m1029	in vitro polymorphism, set 2	0_10602_01	0.929	[T/C]	26	30.77	failed	no		no		no_ss_accession
0_10635_01_contig1-642	m4	in vitro polymorphism, set 2	0_10635_01	0.711	[A/G]	25	40	success	no		no		no_ss_accession
0_10706_01_contig1-260	m5	in vitro polymorphism, set 2	0_10706_01	0.868	[A/G]	24	8.33	success	no		no		no_ss_accession
0_11090_01_contig1-35	m1437	in vitro polymorphism, set 2	0_11090_01	0.523	[T/C]	13	7.69	failed	no		no		no_ss_accession
0_11214_01_contig2-188	m6	in vitro polymorphism, set 2	0_11214_01	0.877	[A/G]	20	5	success	no		no		no_ss_accession
0_11214_01_contig2-260	m7	in vitro polymorphism, set 2	0_11214_01	0.971	[A/T]	21	4.76	success	no	-	yes	9	325995660
0_11649_03_contig2-284	m8	in vitro polymorphism, set 2	0_11649_03	0.942	[A/T]	17	47.06	success	yes	12F	no	-	325995579
0_11919_01_contig1-127	m9	in vitro polymorphism, set 2	0_11919_01	0.888	[A/G]	23	8.7	success	no		no		no_ss_accession
0_11919_01_contig1-212	m10	in vitro polymorphism, set 2	0_11919_01	0.979	[T/G]	23	17.39	success	no		no		no_ss_accession
0_11919_01_contig1-450	m11	in vitro polymorphism, set 2	0_11919_01	0.862	[T/G]	12	16.67	success	no		no		no_ss_accession
0_12156_02_contig1-412	m12	in vitro polymorphism, set 2	0_12156_02	0.845	[T/C]	22	18.18	success	no		no		no_ss_accession
0_12190_01_contig1-365	m13	in vitro polymorphism, set 2	0_12190_01	0.717	[A/C]	26	7.69	success	no		no		no_ss_accession
0_12216_02_contig1-505	m14	in vitro polymorphism, set 2	0_12216_02	0.942	[C/G]	26	23.08	success	yes	7M	no	-	325995598
0_12216_02_contig1-71	m15	in vitro polymorphism, set 2	0_12216_02	0.985	[A/G]	24	45.83	success	no		no		no_ss_accession
0_12517_01_contig1-162	m16	in vitro polymorphism, set 2	0_12517_01	0.971	[T/C]	24	8.33	success	no		no		no_ss_accession
0_12517_01_contig1-311	m1144	in vitro polymorphism, set 2	0_12517_01	0.87	[C/G]	24	8.33	failed	no		no		no_ss_accession
0_12535_01_contig1-252	m1219	in vitro polymorphism, set 2	0_12535_01	0.956	[A/G]	26	15.38	failed	no		no		no_ss_accession
0_12535_01_contig1-536	m17	in vitro polymorphism, set 2	0_12535_01	0.97	[C/G]	26	7.69	success	no		no		no_ss_accession
0_12588_01_contig1-484	m18	in vitro polymorphism, set 2	0_12588_01	0.822	[A/T]	26	46.15	success	no		no		no_ss_accession
0_12643_02_contig2-311	m19	in vitro polymorphism, set 2	0_12643_02	0.76	[A/G]	20	40	success	yes	5F	no	-	325995599
0_12683_01_contig1-444	m20	in vitro polymorphism, set 2	0_12683_01	0.981	[A/C]	24	33.33	success	no		no		no_ss_accession
0_12730_01_contig1-159	m21	in vitro polymorphism, set 2	0_12730_01	0.709	[T/G]	26	38.46	success	no	-	yes	11	325995677
0_12730_01_contig1-303	m22	in vitro polymorphism, set 2	0_12730_01	0.9	[T/C]	26	7.69	success	no		no		no_ss_accession
0_12891_01_contig1-281	m23	in vitro polymorphism, set 2	0_12891_01	0.521	[T/C]	26	23.08	success	no	-	yes	5_1	325995674
0_12891_01_contig1-428	m1523	in vitro polymorphism, set 2	0_12891_01	0.855	[T/G]	26	30.77	success	no	-	yes	5_1	325995689
0_12891_01_contig1-489	m24	in vitro polymorphism, set 2	0_12891_01	0.936	[T/C]	26	23.08	success	no		no		no_ss_accession
0_13058_01_contig1-441	m1502	in vitro polymorphism, set 2	0_13058_01	0.55	[T/C]	24	50	failed	no		no		no_ss_accession
0_13240_01_contig1-178	m25	in vitro polymorphism, set 2	0_13240_01	0.841	[T/C]	22	18.18	success	yes	not mapped	no	-	325995584
0_13383_01_contig1-195	m26	in vitro polymorphism, set 2	0_13383_01	0.863	[T/C]	26	38.46	success	yes	4F	yes	4_1	325995637
0_13860_01_contig_refait-138	m1119	in vitro polymorphism, set 2	0_13860_01	0.808	[A/G]	24	41.67	failed	no		no		no_ss_accession
0_13860_01_contig_refait-274	m27	in vitro polymorphism, set 2	0_13860_01	0.644	[T/C]	24	16.67	success	no		no		no_ss_accession
0_13860_01_contig_refait-337	m1293	in vitro polymorphism, set 2	0_13860_01	0.558	[A/C]	24	33.33	failed	no		no		no_ss_accession
0_13860_01_contig_refait-418	m28	in vitro polymorphism, set 2	0_13860_01	0.881	[A/G]	24	33.33	success	yes	5M	no	-	325995554
0_13860_01_contig_refait-59	m29	in vitro polymorphism, set 2	0_13860_01	0.972	[C/G]	14	35.71	success	yes	5M	yes	5_1	325995622
0_13860_01_contig_refait-604	m1383	in vitro polymorphism, set 2	0_13860_01	0.504	[T/C]	24	25	failed	no		no		no_ss_accession
0_13978_01_contig2-213	m1497	in vitro polymorphism, set 2	0_13978_01	0.922	[A/G]	13	38.46	failed	no		no		no_ss_accession
0_13978_01_contig2-531	m1410	in vitro polymorphism, set 2	0_13978_01	0.922	[T/C]	7	42.86	success	yes	2M_2	no	-	325995603
0_14122_02_contig1-163	m1151	in vitro polymorphism, set 2	0_14122_02	0.861	[T/G]	24	8.33	failed	no		no		no_ss_accession
0_14122_02_contig1-232	m1522	in vitro polymorphism, set 2	0_14122_02	0.603	[A/G]	24	16.67	failed	no		no		no_ss_accession
0_1439_01_contig1-361	m30	in vitro polymorphism, set 2	0_1439_01	0.916	[C/G]	26	7.69	success	no		no		no_ss_accession
0_14694_01_contig1-249	m31	in vitro polymorphism, set 2	0_14694_01	0.869	[A/T]	26	23.08	success	yes	6F	yes	6_1	325995630
0_14837_01_contig1-50	m32	in vitro polymorphism, set 2	0_14837_01	0.995	[A/T]	25	8	success	no		no		no_ss_accession
0_14883_01_contig1-314	m33	in vitro polymorphism, set 2	0_14883_01	0.855	[T/C]	25	8	success	no		no		no_ss_accession
0_14976_01_contig1-134	m34	in vitro polymorphism, set 2	0_14976_01	0.991	[A/C]	25	32	success	no		no		no_ss_accession
0_14976_01_contig1-460	m35	in vitro polymorphism, set 2	0_14976_01	0.844	[A/G]	12	8.33	success	no		no		no_ss_accession
0_15361_01_contig_refait-97	m36	in vitro polymorphism, set 2	0_15361_01	0.841	[A/C]	26	15.38	success	yes	9M	no	-	325995601
0_15639_01_contig1-365	m1152	in vitro polymorphism, set 2	0_15639_01	0.88	[A/G]	24	8.33	failed	no		no		no_ss_accession
0_15639_01_contig1-442	m37	in vitro polymorphism, set 2	0_15639_01	0.639	[A/G]	16	25	success	yes	2F	no	-	325995550
0_15639_01_contig1-85	m1529	in vitro polymorphism, set 2	0_15639_01	0.871	[T/C]	24	33.33	failed	no		no		no_ss_accession
0_15741_01_contig1-256	m1036	in vitro polymorphism, set 2	0_15741_01	0.737	[A/C]	26	7.69	failed	no		no		no_ss_accession
0_15867_01_contig1-395	m38	in vitro polymorphism, set 2	0_15867_01	0.973	[A/C]	24	8.33	success	no		no		no_ss_accession
0_16009_02_contig2-407	m39	in vitro polymorphism, set 2	0_16009_02	0.933	[A/G]	6	33.33	success	no		no		no_ss_accession
0_16619_01_contig1-341	m40	in vitro polymorphism, set 2	0_16619_01	0.994	INDEL [--/CA]	26	46.15	success	no		no		no_ss_accession
0_16619_01_contig1-612	m41	in vitro polymorphism, set 2	0_16619_01	0.763	[T/C]	20	10	success	no		no		no_ss_accession
0_16860_01_contig1-125	m42	in vitro polymorphism, set 2	0_16860_01	0.904	[A/C]	26	38.46	success	yes	10M	no	-	325995535
0_16860_01_contig1-187	m43	in vitro polymorphism, set 2	0_16860_01	0.918	[A/G]	25	16	success	yes	10M	no	-	325995595
0_16860_01_contig1-269	m44	in vitro polymorphism, set 2	0_16860_01	0.867	[A/C]	26	15.38	success	no		no		no_ss_accession
0_16860_01_contig1-354	m45	in vitro polymorphism, set 2	0_16860_01	0.896	[T/G]	26	15.38	success	yes	10M	no	-	325995541
0_16860_01_contig1-418	m1118	in vitro polymorphism, set 2	0_16860_01	0.904	[A/T]	26	7.69	failed	no		no		no_ss_accession
0_16860_01_contig1-529	m46	in vitro polymorphism, set 2	0_16860_01	0.85	[T/G]	16	31.25	success	yes	10M	no	-	325995596
0_16889_02_contig1-64	m47	in vitro polymorphism, set 2	0_16889_02	0.727	[C/G]	25	12	success	no		no		no_ss_accession
0_17074_02_contig1-316	m1213	in vitro polymorphism, set 2	0_17074_02	0.868	[A/G]	25	32	failed	no		no		no_ss_accession
0_17074_02_contig1-403	m48	in vitro polymorphism, set 2	0_17074_02	0.954	[A/G]	25	36	success	no		no		no_ss_accession
0_17368_01_contig1-86	m49	in vitro polymorphism, set 2	0_17368_01	0.943	[A/G]	25	32	success	no	-	yes	12_1	325995666
0_17607_02_contig1-87	m50	in vitro polymorphism, set 2	0_17607_02	0.933	[A/T]	20	5	success	yes	9F	no	-	325995525
0_18290_01_contig1-184	m51	in vitro polymorphism, set 2	0_18290_01	0.601	[T/C]	26	30.77	success	yes	7F	no	-	325995572
0_18520_01_contig1-141	m1197	in vitro polymorphism, set 2	0_18520_01	0.832	[A/T]	25	48	success	yes	3F	no	-	325995604
0_18520_01_contig1-216	m1271	in vitro polymorphism, set 2	0_18520_01	0.647	[A/T]	26	7.69	failed	no		no		no_ss_accession
0_18520_01_contig1-432	m1499	in vitro polymorphism, set 2	0_18520_01	0.577	[A/G]	26	15.38	failed	no		no		no_ss_accession
0_18520_01_contig1-692	m52	in vitro polymorphism, set 2	0_18520_01	0.795	[T/C]	24	8.33	success	no		no		no_ss_accession
0_18644_02_contig1-133	m1507	in vitro polymorphism, set 2	0_18644_02	0.621	[A/T]	13	15.38	failed	no		no		no_ss_accession
0_18644_02_contig1-49	m53	in vitro polymorphism, set 2	0_18644_02	0.951	[T/G]	13	15.38	success	yes	9F	no	-	325995536
0_18644_02_contig1-562	m1281	in vitro polymorphism, set 2	0_18644_02	0.908	[T/C]	26	15.38	failed	no		no		no_ss_accession
0_18644_02_contig1-913	m54	in vitro polymorphism, set 2	0_18644_02	0.932	[T/C]	13	15.38	success	yes	9F	no	-	325995542
0_18830_01_contig1-375	m55	in vitro polymorphism, set 2	0_18830_01	0.692	[A/C]	19	5.26	success	no		no		no_ss_accession
0_18830_01_contig1-527	m56	in vitro polymorphism, set 2	0_18830_01	0.921	[A/G]	20	10	success	no		no		no_ss_accession
0_18830_01_contig1-84	m57	in vitro polymorphism, set 2	0_18830_01	0.847	[T/C]	11	27.27	success	no		no		no_ss_accession
0_2286_02_contig1-111	m58	in vitro polymorphism, set 2	0_2286_02	0.949	[T/C]	26	7.69	success	no		no		no_ss_accession
0_3073_01_contig1-217	m1291	in vitro polymorphism, set 2	0_3073_01	0.812	[A/G]	26	7.69	failed	no		no		no_ss_accession
0_3415_01_contig1-177	m59	in vitro polymorphism, set 2	0_3415_01	0.959	[T/G]	12	16.67	success	no		no		no_ss_accession
0_3415_01_contig1-257	m60	in vitro polymorphism, set 2	0_3415_01	0.943	[T/G]	12	16.67	success	no	-	yes	9	325995670
0_366_02_contig_refait-201	m1075	in vitro polymorphism, set 2	0_366_02	0.906	[T/C]	24	37.5	success	no	-	yes	not mapped	325995690
0_3969_01_contig1-122	m61	in vitro polymorphism, set 2	0_3969_01	0.988	[T/C]	26	23.08	success	no		no		no_ss_accession
0_4105_01_contig2-115	m62	in vitro polymorphism, set 2	0_4105_01	0.952	[T/G]	14	14.29	success	no		no		no_ss_accession
0_4105_01_contig2-279	m63	in vitro polymorphism, set 2	0_4105_01	0.969	[A/G]	14	14.29	success	no		no		no_ss_accession
0_4105_01_contig2-350	m1165	in vitro polymorphism, set 2	0_4105_01	0.711	[T/G]	14	42.86	failed	no		no		no_ss_accession
0_4394_01_contig1-192	m1246	in vitro polymorphism, set 2	0_4394_01	0.953	[T/C]	26	38.46	success	no	-	yes	7_3	325995691
0_4394_01_contig1-276	m1088	in vitro polymorphism, set 2	0_4394_01	0.88	[T/C]	26	30.77	failed	no		no		no_ss_accession
0_4394_01_contig1-397	m1282	in vitro polymorphism, set 2	0_4394_01	0.578	[T/C]	13	15.38	failed	no		no		no_ss_accession
0_4394_01_contig1-87	m64	in vitro polymorphism, set 2	0_4394_01	0.935	[A/G]	26	38.46	success	no		no		no_ss_accession
0_4756_01_contig1-354	m65	in vitro polymorphism, set 2	0_4756_01	0.684	[T/C]	24	25	success	yes	3F	yes	3_2	325995632
0_4764_01_contig1-275	m1155	in vitro polymorphism, set 2	0_4764_01	0.807	[T/C]	26	15.38	failed	no		no		no_ss_accession
0_6448_02_contig1-385	m66	in vitro polymorphism, set 2	0_6448_02	0.903	[T/G]	25	40	success	yes	12M	yes	12_1	325995616
0_6448_02_contig1-86	m1149	in vitro polymorphism, set 2	0_6448_02	0.919	[T/C]	26	7.69	failed	no		no		no_ss_accession
0_6566_02_contig1-114	m1202	in vitro polymorphism, set 2	0_6566_02	0.934	[T/C]	10	20	failed	no		no		no_ss_accession
0_7171_01_contig1-241	m67	in vitro polymorphism, set 2	0_7171_01	0.903	[T/C]	26	38.46	success	yes	4F	no	-	325995582
0_7171_01_contig1-308	m68	in vitro polymorphism, set 2	0_7171_01	0.961	[A/T]	26	38.46	success	yes	4F	yes	4_2	325995618
0_744_01_contig_refait-246	m69	in vitro polymorphism, set 2	0_744_01	0.75	[C/G]	25	32	success	yes	6F	yes	6_2	325995642
0_744_01_contig_refait-341	m1273	in vitro polymorphism, set 2	0_744_01	0.704	[A/C]	26	46.15	failed	no		no		no_ss_accession
0_744_01_contig_refait-408	m1302	in vitro polymorphism, set 2	0_744_01	0.902	[T/C]	25	8	failed	no		no		no_ss_accession
0_7921_01_contig1-229	m70	in vitro polymorphism, set 2	0_7921_01	0.797	[T/C]	26	7.69	success	no	-	yes	3_1	325995663
0_8359_01_contig1-281	m1238	in vitro polymorphism, set 2	0_8359_01	0.739	[T/C]	26	38.46	failed	no		no		no_ss_accession
0_8359_01_contig1-362	m71	in vitro polymorphism, set 2	0_8359_01	0.983	[C/G]	25	8	success	no		no		no_ss_accession
0_846_01_contig1-170	m72	in vitro polymorphism, set 2	0_846_01	0.807	[A/G]	24	12.5	success	no		no		no_ss_accession
0_846_01_contig1-299	m73	in vitro polymorphism, set 2	0_846_01	0.851	[A/G]	25	12	success	yes	3M_1	yes	3_1	325995636
0_8479_01_contig1-573	m74	in vitro polymorphism, set 2	0_8479_01	0.992	[A/G]	18	33.33	success	no		no		no_ss_accession
0_8992_01_contig2-180	m75	in vitro polymorphism, set 2	0_8992_01	0.613	[T/G]	10	10	success	yes	10M	no	-	325995574
0_9408_01_contig1-160	m76	in vitro polymorphism, set 2	0_9408_01	0.877	[T/C]	26	38.46	success	no		no		no_ss_accession
0_9408_01_contig1-437	m1024	in vitro polymorphism, set 2	0_9408_01	0.62	[A/T]	13	38.46	failed	no		no		no_ss_accession
0_9408_01_contig1-59	m77	in vitro polymorphism, set 2	0_9408_01	0.963	[C/G]	17	35.29	success	yes	12M	no	-	325995546
0_9455_01_contig1-273	m78	in vitro polymorphism, set 2	0_9455_01	0.896	[A/G]	25	44	success	no		no		no_ss_accession
0_9462_01_contig1-40	m79	in vitro polymorphism, set 2	0_9462_01	0.949	[T/C]	13	7.69	success	no		no		no_ss_accession
2_10052_01_contig1-54	m1496	in vitro polymorphism, set 2	2_10052_01	0.679	[A/C]	20	45	failed	no		no		no_ss_accession
2_1014_01_contig1-48	m80	in vitro polymorphism, set 2	2_1014_01	0.941	[A/G]	13	30.77	success	no		no		no_ss_accession
2_10155_02_contig1-205	m1336	in vitro polymorphism, set 2	2_10155_02	0.68	[A/T]	26	30.77	failed	no		no		no_ss_accession
2_10155_02_contig1-411	m1450	in vitro polymorphism, set 2	2_10155_02	0.597	INDEL [-/T]	17	5.88	failed	no		no		no_ss_accession
2_10212_01_contig2-161	m81	in vitro polymorphism, set 2	2_10212_01	0.936	[C/G]	24	8.33	success	no		no		no_ss_accession
2_10212_01_contig2-259	m1377	in vitro polymorphism, set 2	2_10212_01	0.5	INDEL [TTGTCCA/-------]	24	8.33	failed	no		no		no_ss_accession
2_10212_01_contig2-684	m82	in vitro polymorphism, set 2	2_10212_01	0.981	[A/G]	22	40.91	success	yes	11F	yes	11	325995648
2_10352_02_contig1-93	m1261	in vitro polymorphism, set 2	2_10352_02	0.941	[A/C]	26	46.15	failed	no		no		no_ss_accession
2_10438_01_contig1-52	m1270	in vitro polymorphism, set 2	2_10438_01	0.744	[A/G]	23	17.39	success	no	-	yes	not mapped	325995692
2_1405_01_contig1-552	m83	in vitro polymorphism, set 2	2_1405_01	0.989	[T/G]	24	16.67	success	no		no		no_ss_accession
2_1501_01_contig_refait-329	m84	in vitro polymorphism, set 2	2_1501_01	0.971	[T/G]	26	7.69	success	no		no		no_ss_accession
2_1865_02_contig1-99	m85	in vitro polymorphism, set 2	2_1865_02	0.958	[T/G]	19	26.32	success	yes	8F_1	yes	not mapped	325995631
2_2501_01_contig1-119	m86	in vitro polymorphism, set 2	2_2501_01	0.961	[A/G]	26	38.46	success	yes	12F	yes	12_1	325995617
2_2769_03_contig1-43	m87	in vitro polymorphism, set 2	2_2769_03	0.991	[T/C]	13	15.38	success	no		no		no_ss_accession
2_2937_01_contig3-354	m88	in vitro polymorphism, set 2	2_2937_01	0.938	[T/C]	18	44.44	success	no		no		no_ss_accession
2_2952_01_contig1-327	m89	in vitro polymorphism, set 2	2_2952_01	0.789	[A/G]	26	7.69	success	yes	2F	yes	2	325995653
2_2960_02_contig1-439	m90	in vitro polymorphism, set 2	2_2960_02	0.971	[T/C]	26	7.69	success	no		no		no_ss_accession
2_3465_01_contig1-326	m91	in vitro polymorphism, set 2	2_3465_01	0.922	[T/C]	26	46.15	success	no		no		no_ss_accession
2_3591_03_contig1-115	m92	in vitro polymorphism, set 2	2_3591_03	0.684	[A/G]	24	41.67	success	no		no		no_ss_accession
2_3624_02_contig1-221	m93	in vitro polymorphism, set 2	2_3624_02	0.75	[T/C]	25	24	success	yes	6F	no	-	325995547
2_3624_02_contig1-312	m94	in vitro polymorphism, set 2	2_3624_02	0.884	[T/C]	25	24	success	yes	6F	no	-	325995588
2_3624_02_contig1-411	m95	in vitro polymorphism, set 2	2_3624_02	0.996	[T/G]	25	24	success	yes	6F	no	-	325995580
2_374_01_contig1-184	m1167	in vitro polymorphism, set 2	2_374_01	0.944	[T/G]	26	38.46	failed	no		no		no_ss_accession
2_3852_01_contig1-29	m96	in vitro polymorphism, set 2	2_3852_01	0.801	[A/G]	13	7.69	success	no		no		no_ss_accession
2_3919_01_contig_refait-190	m97	in vitro polymorphism, set 2	2_3919_01	0.969	[T/C]	24	16.67	success	no		no		no_ss_accession
2_3919_01_contig_refait-268	m1309	in vitro polymorphism, set 2	2_3919_01	0.662	[T/C]	24	50	failed	no		no		no_ss_accession
2_3919_01_contig_refait-336	m98	in vitro polymorphism, set 2	2_3919_01	0.987	[T/C]	24	50	success	no		no		no_ss_accession
2_4029_01_contig1-102	m99	in vitro polymorphism, set 2	2_4029_01	0.987	[T/C]	24	8.33	success	no		no		no_ss_accession
2_4183_01_contig1-106	m100	in vitro polymorphism, set 2	2_4183_01	0.988	[A/G]	26	23.08	success	no		no		no_ss_accession
2_4724_01_contig1-381	m101	in vitro polymorphism, set 2	2_4724_01	0.766	[T/G]	25	8	success	no		no		no_ss_accession
2_4724_01_contig1-473	m102	in vitro polymorphism, set 2	2_4724_01	0.913	[C/G]	26	7.69	success	yes	10F	yes	10_2	325995624
2_4892_01_contig1-28	m1031	in vitro polymorphism, set 2	2_4892_01	0.955	[A/G]	13	7.69	failed	no		no		no_ss_accession
2_5064_01_contig1-348	m103	in vitro polymorphism, set 2	2_5064_01	0.666	[A/T]	26	7.69	success	no		no		no_ss_accession
2_5073_01_contig1-389	m104	in vitro polymorphism, set 2	2_5073_01	0.754	[T/G]	26	38.46	success	no	-	yes	6_1	325995686
2_5073_01_contig1-41	m105	in vitro polymorphism, set 2	2_5073_01	0.811	[A/G]	15	33.33	success	no		no		no_ss_accession
2_5073_01_contig1-466	m1232	in vitro polymorphism, set 2	2_5073_01	0.886	[A/G]	26	38.46	failed	no		no		no_ss_accession
2_5668_01_contig1-300	m106	in vitro polymorphism, set 2	2_5668_01	0.916	[A/C]	21	9.52	success	no		no		no_ss_accession
2_5668_01_contig1-446	m1013	in vitro polymorphism, set 2	2_5668_01	0.75	[A/C]	21	9.52	failed	no		no		no_ss_accession
2_5668_01_contig1-593	m107	in vitro polymorphism, set 2	2_5668_01	0.908	[T/C]	16	31.25	success	no		no		no_ss_accession
2_5996_01_contig1-102	m108	in vitro polymorphism, set 2	2_5996_01	0.927	[C/G]	25	44	success	no	-	yes	7_2	325995658
2_5996_01_contig1-169	m1333	in vitro polymorphism, set 2	2_5996_01	0.996	[T/G]	26	7.69	failed	no		no		no_ss_accession
2_6052_01_contig1-139	m1295	in vitro polymorphism, set 2	2_6052_01	0.842	[A/G]	26	7.69	failed	no		no		no_ss_accession
2_6052_01_contig1-267	m109	in vitro polymorphism, set 2	2_6052_01	0.95	[A/T]	26	15.38	success	no		no		no_ss_accession
2_6052_01_contig1-398	m110	in vitro polymorphism, set 2	2_6052_01	0.843	[A/G]	25	16	success	yes	10M	no	-	325995589
2_6130_01_contig1-402	m111	in vitro polymorphism, set 2	2_6130_01	0.9	[A/T]	24	8.33	success	no		no		no_ss_accession
2_6313_01_contig1-214	m112	in vitro polymorphism, set 2	2_6313_01	0.793	[T/C]	26	23.08	success	yes	5F	no	-	325995540
2_6313_01_contig1-474	m1288	in vitro polymorphism, set 2	2_6313_01	0.901	[T/C]	26	30.77	failed	no		no		no_ss_accession
2_6317_01_contig5-450	m113	in vitro polymorphism, set 2	2_6317_01	0.937	[T/G]	8	37.5	success	no		no		no_ss_accession
2_6317_01_contig5-547	m1370	in vitro polymorphism, set 2	2_6317_01	0.704	[T/C]	7	42.86	failed	no		no		no_ss_accession
2_6351_01_contig1-44	m1194	in vitro polymorphism, set 2	2_6351_01	0.961	[C/G]	12	8.33	failed	no		no		no_ss_accession
2_6491_01_contig1-241	m114	in vitro polymorphism, set 2	2_6491_01	0.954	[T/C]	26	38.46	success	no	-	yes	not mapped	325995673
2_6491_01_contig1-397	m1077	in vitro polymorphism, set 2	2_6491_01	0.648	[T/G]	13	30.77	failed	no		no		no_ss_accession
2_684_01_contig1-75	m115	in vitro polymorphism, set 2	2_684_01	0.93	[T/C]	26	15.38	success	no		no		no_ss_accession
2_7121_02_contig1-377	m116	in vitro polymorphism, set 2	2_7121_02	0.919	[A/C]	23	17.39	success	no		no		no_ss_accession
2_7213_02_contig1-288	m117	in vitro polymorphism, set 2	2_7213_02	0.939	[A/C]	13	46.15	success	no		no		no_ss_accession
2_7808_01_contig2-196	m1285	in vitro polymorphism, set 2	2_7808_01	0.603	[T/C]	16	37.5	failed	no		no		no_ss_accession
2_7808_01_contig2-644	m118	in vitro polymorphism, set 2	2_7808_01	0.916	[T/C]	16	37.5	success	no		no		no_ss_accession
2_7852_01_contig1-120	m119	in vitro polymorphism, set 2	2_7852_01	0.978	[A/T]	26	7.69	success	no		no		no_ss_accession
2_7974_01_contig1-302	m120	in vitro polymorphism, set 2	2_7974_01	0.788	[A/G]	26	7.69	success	no		no		no_ss_accession
2_8011_02_contig1-112	m121	in vitro polymorphism, set 2	2_8011_02	0.534	[T/C]	24	33.33	success	no		no		no_ss_accession
2_8011_02_contig1-424	m1055	in vitro polymorphism, set 2	2_8011_02	0.853	[T/C]	24	25	success	yes	12F	no	-	325995605
2_9291_02_contig1-239	m1050	in vitro polymorphism, set 2	2_9291_02	0.965	[A/G]	24	8.33	failed	no		no		no_ss_accession
2_9291_02_contig1-346	m122	in vitro polymorphism, set 2	2_9291_02	0.739	[T/C]	24	8.33	success	no		no		no_ss_accession
2_9291_02_contig1-520	m123	in vitro polymorphism, set 2	2_9291_02	0.705	[A/G]	24	16.67	success	no		no		no_ss_accession
2_9455_01_contig1-285	m124	in vitro polymorphism, set 2	2_9455_01	0.927	[A/T]	26	38.46	success	no		no		no_ss_accession
2_9455_01_contig1-388	m125	in vitro polymorphism, set 2	2_9455_01	0.971	[T/C]	26	15.38	success	no		no		no_ss_accession
2_9455_01_contig1-462	m1274	in vitro polymorphism, set 2	2_9455_01	0.994	[C/G]	13	23.08	failed	no		no		no_ss_accession
2_9465_01_contig1-194	m126	in vitro polymorphism, set 2	2_9465_01	0.924	[A/C]	26	30.77	success	no	-	yes	5_2	325995661
2_9480_01_contig1-281	m1134	in vitro polymorphism, set 2	2_9480_01	0.844	[T/G]	26	7.69	failed	no		no		no_ss_accession
2_9480_01_contig1-376	m127	in vitro polymorphism, set 2	2_9480_01	0.856	[T/C]	26	7.69	success	no		no		no_ss_accession
2_9480_01_contig1-56	m1458	in vitro polymorphism, set 2	2_9480_01	0.822	[A/G]	14	7.14	failed	no		no		no_ss_accession
2_974_01_contig1-139	m128	in vitro polymorphism, set 2	2_974_01	0.999	[T/G]	26	38.46	success	yes	9M	yes	9	325995634
2_9940_01_contig1-280	m129	in vitro polymorphism, set 2	2_9940_01	0.902	[T/C]	26	7.69	success	no		no		no_ss_accession
2_9940_01_contig1-379	m130	in vitro polymorphism, set 2	2_9940_01	0.819	[T/C]	26	30.77	success	no		no		no_ss_accession
CL1004Contig1_08_contig1-174	m162	in vitro polymorphism, set 2	CL1004Contig1_08	0.728	INDEL [-/C]	26	15.38	success	no		no		no_ss_accession
CL1004Contig1_08_contig1-247	m1208	in vitro polymorphism, set 2	CL1004Contig1_08	0.587	[A/T]	26	15.38	success	yes	4F	no	-	325995606
CL1004Contig1_08_contig1-454	m163	in vitro polymorphism, set 2	CL1004Contig1_08	0.922	[A/T]	26	15.38	success	yes	6F	no	-	325995532
CL1004Contig1_08_contig1-65	m164	in vitro polymorphism, set 2	CL1004Contig1_08	0.899	[A/T]	26	30.77	success	yes	6F	no	-	325995577
CL1029Contig1_01_contig1-272	m165	in vitro polymorphism, set 2	CL1029Contig1_01	0.96	[T/C]	26	7.69	success	no		no		no_ss_accession
CL1029Contig1_01_contig1-351	m166	in vitro polymorphism, set 2	CL1029Contig1_01	0.754	[T/G]	25	8	success	no		no		no_ss_accession
CL1029Contig1_01_contig1-473	m1228	in vitro polymorphism, set 2	CL1029Contig1_01	0.914	[T/G]	13	7.69	failed	no		no		no_ss_accession
CL1064Contig1_02_contig1-107	m169	in vitro polymorphism, set 2	CL1064Contig1_02	0.839	[T/C]	25	20	success	yes	6F	no	-	325995534
CL1067Contig1_01_contig1-123	m170	in vitro polymorphism, set 2	CL1067Contig1_01	0.966	[A/G]	26	30.77	success	yes	8F_2	no	-	325995576
CL1225Contig1_03_contig1-104	m1525	in vitro polymorphism, set 2	CL1225Contig1_03	0.813	[T/C]	19	10.53	success	yes	1M	no	-	325995607
CL1225Contig1_03_contig1-184	m180	in vitro polymorphism, set 2	CL1225Contig1_03	0.687	INDEL [-/T]	18	27.78	success	no		no		no_ss_accession
CL1238Contig1_01_contig1-252	m1335	in vitro polymorphism, set 2	CL1238Contig1_01	0.955	[T/C]	26	7.69	failed	no		no		no_ss_accession
CL1367Contig1_03_contig1-103	m185	in vitro polymorphism, set 2	CL1367Contig1_03	0.926	[T/G]	25	12	success	yes	not mapped	yes	12_2	325995619
CL1430Contig1_06_contig1-146	m1190	in vitro polymorphism, set 2	CL1430Contig1_06	0.701	[A/T]	23	34.78	failed	no		no		no_ss_accession
CL1430Contig1_06_contig1-406	m186	in vitro polymorphism, set 2	CL1430Contig1_06	0.98	[A/G]	23	34.78	success	yes	11M	no	-	325995563
CL1430Contig1_06_contig1-516	m187	in vitro polymorphism, set 2	CL1430Contig1_06	0.916	[A/G]	23	34.78	success	yes	11M	yes	11	325995654
CL1489Contig1_01_contig1-294	m191	in vitro polymorphism, set 2	CL1489Contig1_01	0.878	[A/T]	26	23.08	success	yes	2M_1	no	-	325995549
CL1646Contig1_01_contig1-101	m205	in vitro polymorphism, set 2	CL1646Contig1_01	0.801	[A/T]	26	30.77	success	no		no		no_ss_accession
CL1694Contig1_01_contig1-296	m217	in vitro polymorphism, set 2	CL1694Contig1_01	0.566	[T/C]	26	30.77	success	yes	9F	yes	9	325995639
CL1848Contig1_01_contig1-142	m237	in vitro polymorphism, set 2	CL1848Contig1_01	0.971	[T/C]	26	15.38	success	no	-	yes	7_3	325995679
CL1920Contig1_01_contig2-168	m1143	in vitro polymorphism, set 2	CL1920Contig1_01	0.716	[C/G]	20	30	failed	no		no		no_ss_accession
CL206Contig1_03_contig1-172	m1440	in vitro polymorphism, set 2	CL206Contig1_03	0.644	[T/C]	20	15	failed	no		no		no_ss_accession
CL206Contig1_03_contig1-51	m268	in vitro polymorphism, set 2	CL206Contig1_03	0.924	[T/C]	14	14.29	success	no		no		no_ss_accession
CL2332Contig1_01_contig2-199	m289	in vitro polymorphism, set 2	CL2332Contig1_01	0.909	[A/G]	20	40	success	yes	1F	yes	1	325995627
CL3037Contig1_06_contig2-341	m1030	in vitro polymorphism, set 2	CL3037Contig1_06	0.547	[T/C]	20	10	failed	no		no		no_ss_accession
CL3037Contig1_06_contig2-470	m1329	in vitro polymorphism, set 2	CL3037Contig1_06	0.857	[T/C]	20	10	failed	no		no		no_ss_accession
CL3404Contig1_04_contig1-165	m1305	in vitro polymorphism, set 2	CL3404Contig1_04	0.64	[A/G]	22	36.36	failed	no		no		no_ss_accession
CL3539Contig1_01_contig1-252	m492	in vitro polymorphism, set 2	CL3539Contig1_01	0.905	[T/C]	25	24	success	no		no		no_ss_accession
CL3539Contig1_01_contig1-476	m493	in vitro polymorphism, set 2	CL3539Contig1_01	0.919	[C/G]	13	7.69	success	yes	8F_1	no	-	325995553
CL3795Contig1_01_contig1-252	m1516	in vitro polymorphism, set 2	CL3795Contig1_01	0.974	[T/C]	26	38.46	success	yes	10F	no	-	325995608
CL3795Contig1_01_contig1-376	m526	in vitro polymorphism, set 2	CL3795Contig1_01	0.829	[T/C]	26	23.08	success	yes	10F	yes	10_1	325995650
CL4147Contig1_01_contig1-486	m575	in vitro polymorphism, set 2	CL4147Contig1_01	0.957	[A/T]	26	7.69	success	no		no		no_ss_accession
CL415Contig1_04_contig2-456	m576	in vitro polymorphism, set 2	CL415Contig1_04	0.932	[T/C]	21	47.62	success	no	-	yes	5_2	325995675
CL4257Contig1_01_contig2-410	m1365	in vitro polymorphism, set 2	CL4257Contig1_01	0.581	[A/T]	24	41.67	failed	no		no		no_ss_accession
CL4257Contig1_01_contig2-510	m1292	in vitro polymorphism, set 2	CL4257Contig1_01	0.785	[A/G]	24	33.33	failed	no		no		no_ss_accession
CL4257Contig1_01_contig2-573	m1289	in vitro polymorphism, set 2	CL4257Contig1_01	0.637	INDEL [-/T]	23	8.7	failed	no		no		no_ss_accession
CL4257Contig1_01_contig2-70	m1400	in vitro polymorphism, set 2	CL4257Contig1_01	0.972	[T/C]	24	16.67	failed	no		no		no_ss_accession
CL4354Contig1_01_contig1-183	m588	in vitro polymorphism, set 2	CL4354Contig1_01	0.929	[T/G]	26	7.69	success	no		no		no_ss_accession
CL4354Contig1_01_contig1-311	m589	in vitro polymorphism, set 2	CL4354Contig1_01	0.987	[C/G]	26	23.08	success	yes	2F	yes	2	325995646
CL4470Contig1_01_contig2-291	m590	in vitro polymorphism, set 2	CL4470Contig1_01	0.962	[T/C]	18	22.22	success	yes	7M	yes	7_1	325995641
CL4470Contig1_01_contig2-462	m591	in vitro polymorphism, set 2	CL4470Contig1_01	0.64	[T/G]	18	11.11	success	no		no		no_ss_accession
CL516Contig1_07_contig1-303	m1209	in vitro polymorphism, set 2	CL516Contig1_07	0.698	[T/G]	26	7.69	failed	no		no		no_ss_accession
CL516Contig1_07_contig1-68	m594	in vitro polymorphism, set 2	CL516Contig1_07	0.953	[T/C]	20	50	success	no	-	yes	8	325995685
CL708Contig1_02_contig1-319	m603	in vitro polymorphism, set 2	CL708Contig1_02	0.895	[T/C]	25	36	success	no	-	yes	4_2	325995683
CL708Contig1_02_contig1-534	m604	in vitro polymorphism, set 2	CL708Contig1_02	0.973	[A/G]	12	41.67	success	no		no		no_ss_accession
CL813Contig1_03_contig1-178	m607	in vitro polymorphism, set 2	CL813Contig1_03	0.986	[T/G]	25	36	success	yes	10M	no	-	325995573
CL813Contig1_03_contig1-306	m608	in vitro polymorphism, set 2	CL813Contig1_03	0.902	[T/C]	22	13.64	success	no		no		no_ss_accession
Pipn0_10162_01_contig1-208	m768	in vitro polymorphism, set 2	Pipn0_10162_01	0.921	[T/G]	24	41.67	success	no		no		no_ss_accession
Pipn0_10162_01_contig1-361	m769	in vitro polymorphism, set 2	Pipn0_10162_01	0.772	[T/C]	24	8.33	success	no		no		no_ss_accession
Pipn0_10384_02_contig1-330	m1019	in vitro polymorphism, set 2	Pipn0_10384_02	0.722	[C/G]	24	16.67	failed	no		no		no_ss_accession
Pipn0_10514_02_contig1-166	m770	in vitro polymorphism, set 2	Pipn0_10514_02	0.735	[A/G]	24	41.67	success	yes	1M	yes	1	325995626
Pipn0_10514_02_contig1-346	m771	in vitro polymorphism, set 2	Pipn0_10514_02	0.863	[C/G]	12	41.67	success	yes	1M	yes	1	325995620
Pipn0_10514_02_contig1-68	m772	in vitro polymorphism, set 2	Pipn0_10514_02	0.927	[T/C]	24	8.33	success	no		no		no_ss_accession
Pipn0_10520_02_contig1_m-232	m773	in vitro polymorphism, set 2	Pipn0_10520_02	0.967	[A/G]	17	11.76	success	no		no		no_ss_accession
Pipn0_10667_02_contig1-257	m774	in vitro polymorphism, set 2	Pipn0_10667_02	0.934	[C/G]	18	11.11	success	no		no		no_ss_accession
Pipn0_10874_01_contig1-356	m775	in vitro polymorphism, set 2	Pipn0_10874_01	0.752	[T/C]	24	25	success	no		no		no_ss_accession
Pipn0_11020_01_contig1_m-98	m776	in vitro polymorphism, set 2	Pipn0_11020_01	0.897	[A/T]	21	19.05	success	no		no		no_ss_accession
Pipn0_11027_01_contig1-205	m777	in vitro polymorphism, set 2	Pipn0_11027_01	0.721	[A/G]	22	27.27	success	no	-	yes	11	325995664
Pipn0_11027_01_contig1-304	m778	in vitro polymorphism, set 2	Pipn0_11027_01	0.774	[T/C]	22	27.27	success	no		no		no_ss_accession
Pipn0_11027_01_contig1-473	m779	in vitro polymorphism, set 2	Pipn0_11027_01	0.628	[A/G]	22	9.09	success	no		no		no_ss_accession
Pipn0_11027_01_contig1-553	m780	in vitro polymorphism, set 2	Pipn0_11027_01	0.617	[A/G]	22	27.27	success	yes	11M	yes	11	325995623
Pipn0_11029_01_contig1-103	m1069	in vitro polymorphism, set 2	Pipn0_11029_01	0.968	[T/C]	21	19.05	failed	no		no		no_ss_accession
Pipn0_11270_01_contig1-141	m1255	in vitro polymorphism, set 2	Pipn0_11270_01	0.563	[T/C]	24	33.33	failed	no		no		no_ss_accession
Pipn0_11351_01_contig1-281	m781	in vitro polymorphism, set 2	Pipn0_11351_01	0.954	[T/C]	22	18.18	success	no		no		no_ss_accession
Pipn0_11351_01_contig1-442	m782	in vitro polymorphism, set 2	Pipn0_11351_01	0.896	[A/G]	11	9.09	success	no		no		no_ss_accession
Pipn0_11649_01_contig1-155	m783	in vitro polymorphism, set 2	Pipn0_11649_01	0.973	[T/C]	22	36.36	success	no		no		no_ss_accession
Pipn0_11684_01_contig1-117	m784	in vitro polymorphism, set 2	Pipn0_11684_01	0.763	[A/G]	20	10	success	no		no		no_ss_accession
Pipn0_11684_01_contig1-414	m785	in vitro polymorphism, set 2	Pipn0_11684_01	0.843	[C/G]	21	28.57	success	no		no		no_ss_accession
Pipn0_11832_01_contig1-138	m1341	in vitro polymorphism, set 2	Pipn0_11832_01	0.641	[T/C]	24	8.33	failed	no		no		no_ss_accession
Pipn0_11832_01_contig1-258	m786	in vitro polymorphism, set 2	Pipn0_11832_01	0.866	[A/C]	24	33.33	success	no		no		no_ss_accession
Pipn0_11832_01_contig1-44	m787	in vitro polymorphism, set 2	Pipn0_11832_01	0.948	[C/G]	12	33.33	success	no		no		no_ss_accession
Pipn0_12021_01_contig1-205	m788	in vitro polymorphism, set 2	Pipn0_12021_01	0.933	[T/C]	22	9.09	success	no	-	yes	10_1	325995669
Pipn0_12077_01_contig1_m-134	m789	in vitro polymorphism, set 2	Pipn0_12077_01	0.876	[T/C]	23	8.7	success	no		no		no_ss_accession
Pipn0_12077_01_contig1_m-516	m790	in vitro polymorphism, set 2	Pipn0_12077_01	0.938	[T/C]	12	16.67	success	no		no		no_ss_accession
Pipn0_12117_01_contig1-49	m1253	in vitro polymorphism, set 2	Pipn0_12117_01	0.598	[T/C]	11	45.45	failed	no		no		no_ss_accession
Pipn0_12141_02_contig1-286	m791	in vitro polymorphism, set 2	Pipn0_12141_02	0.787	[C/G]	24	16.67	success	yes	not mapped	no	-	325995530
Pipn0_12141_02_contig1-418	m1380	in vitro polymorphism, set 2	Pipn0_12141_02	0.514	[C/G]	23	17.39	failed	no		no		no_ss_accession
Pipn0_12156_01_contig1-367	m792	in vitro polymorphism, set 2	Pipn0_12156_01	0.945	[A/G]	24	8.33	success	no		no		no_ss_accession
Pipn0_12261_01_contig1-363	m793	in vitro polymorphism, set 2	Pipn0_12261_01	0.549	[A/C]	23	17.39	success	no		no		no_ss_accession
Pipn0_12329_02_contig1-150	m794	in vitro polymorphism, set 2	Pipn0_12329_02	0.94	[T/G]	24	25	success	no		no		no_ss_accession
Pipn0_12329_02_contig1-319	m795	in vitro polymorphism, set 2	Pipn0_12329_02	0.943	[C/G]	24	8.33	success	yes	4F	no	-	325995558
Pipn0_12349_01_contig1-333	m1263	in vitro polymorphism, set 2	Pipn0_12349_01	0.996	[T/C]	24	8.33	failed	no		no		no_ss_accession
Pipn0_12494_03_contig1-94	m796	in vitro polymorphism, set 2	Pipn0_12494_03	0.879	[T/C]	17	35.29	success	yes	2F	no	-	325995529
Pipn0_12515_01_contig1_m-352	m797	in vitro polymorphism, set 2	Pipn0_12515_01	0.952	[A/T]	22	45.45	success	no		no		no_ss_accession
Pipn0_12515_01_contig1_m-453	m1332	in vitro polymorphism, set 2	Pipn0_12515_01	0.62	[A/G]	22	45.45	failed	no		no		no_ss_accession
Pipn0_12515_01_contig1_m-580	m798	in vitro polymorphism, set 2	Pipn0_12515_01	0.628	[A/C]	20	45	success	no		no		no_ss_accession
Pipn0_12516_01_contig1-133	m799	in vitro polymorphism, set 2	Pipn0_12516_01	0.766	[C/G]	24	16.67	success	no		no		no_ss_accession
Pipn0_12516_01_contig1-590	m1125	in vitro polymorphism, set 2	Pipn0_12516_01	0.984	[A/C]	12	16.67	failed	no		no		no_ss_accession
Pipn0_12814_01_contig1-112	m800	in vitro polymorphism, set 2	Pipn0_12814_01	1	[T/G]	24	8.33	success	no		no		no_ss_accession
Pipn0_13062_01_contig1-247	m801	in vitro polymorphism, set 2	Pipn0_13062_01	0.654	[C/G]	22	18.18	success	no	-	yes	2	325995680
Pipn0_13062_01_contig1-406	m802	in vitro polymorphism, set 2	Pipn0_13062_01	0.899	[A/G]	22	9.09	success	no		no		no_ss_accession
Pipn0_13217_02_contig1-123	m803	in vitro polymorphism, set 2	Pipn0_13217_02	0.719	[T/C]	24	16.67	success	no		no		no_ss_accession
Pipn0_13217_02_contig1-210	m804	in vitro polymorphism, set 2	Pipn0_13217_02	0.909	[A/G]	24	25	success	no		no		no_ss_accession
Pipn0_13217_02_contig1-331	m805	in vitro polymorphism, set 2	Pipn0_13217_02	0.78	[C/G]	24	25	success	no		no		no_ss_accession
Pipn0_13455_01_contig1-141	m806	in vitro polymorphism, set 2	Pipn0_13455_01	0.766	INDEL [TTG/---]	24	33.33	success	yes	9M	yes	9	325995633
Pipn0_13455_01_contig1-59	m807	in vitro polymorphism, set 2	Pipn0_13455_01	0.743	[A/G]	24	33.33	success	yes	9M	no	-	325995565
Pipn0_13484_01_contig1-299	m1311	in vitro polymorphism, set 2	Pipn0_13484_01	0.67	[T/G]	24	25	failed	no		no		no_ss_accession
Pipn0_13484_01_contig1-411	m808	in vitro polymorphism, set 2	Pipn0_13484_01	0.912	[T/G]	24	33.33	success	no		no		no_ss_accession
Pipn0_13484_01_contig1-43	m809	in vitro polymorphism, set 2	Pipn0_13484_01	0.925	[A/G]	12	16.67	success	yes	10F	no	-	325995524
Pipn0_13540_01_contig1-233	m810	in vitro polymorphism, set 2	Pipn0_13540_01	0.951	[C/G]	24	25	success	no		no		no_ss_accession
Pipn0_13598_01_contig1_m-158	m1203	in vitro polymorphism, set 2	Pipn0_13598_01	0.894	[T/C]	24	25	success	yes	11F	yes	11	325995656
Pipn0_13598_01_contig1_m-288	m1498	in vitro polymorphism, set 2	Pipn0_13598_01	0.68	[A/C]	24	33.33	failed	no		no		no_ss_accession
Pipn0_13711_01_contig1-693	m811	in vitro polymorphism, set 2	Pipn0_13711_01	0.98	[T/C]	16	12.5	success	no		no		no_ss_accession
Pipn0_13712_01_contig1-481	m812	in vitro polymorphism, set 2	Pipn0_13712_01	0.945	[A/G]	14	14.29	success	no		no		no_ss_accession
Pipn0_13841_01_contig1-145	m813	in vitro polymorphism, set 2	Pipn0_13841_01	0.629	[A/G]	24	33.33	success	no		no		no_ss_accession
Pipn0_13913_02_contig1-242	m1060	in vitro polymorphism, set 2	Pipn0_13913_02	0.594	[T/C]	24	25	failed	no		no		no_ss_accession
Pipn0_13929_02_contig1-245	m814	in vitro polymorphism, set 2	Pipn0_13929_02	0.727	[A/C]	24	16.67	success	no		no		no_ss_accession
Pipn0_13929_02_contig1-328	m815	in vitro polymorphism, set 2	Pipn0_13929_02	0.963	[C/G]	24	16.67	success	yes	2F	no	-	325995602
Pipn0_13957_02_contig1-121	m816	in vitro polymorphism, set 2	Pipn0_13957_02	0.983	[C/G]	23	34.78	success	yes	1F	yes	1	325995644
Pipn0_13957_02_contig1-277	m817	in vitro polymorphism, set 2	Pipn0_13957_02	0.977	[A/G]	23	13.04	success	no		no		no_ss_accession
Pipn0_14166_01_contig1-361	m1104	in vitro polymorphism, set 2	Pipn0_14166_01	0.684	[A/C]	24	25	failed	no		no		no_ss_accession
Pipn0_14221_01_contig1-417	m818	in vitro polymorphism, set 2	Pipn0_14221_01	0.564	[C/G]	21	19.05	success	yes	8F_2	no	-	325995586
Pipn0_14221_01_contig1-84	m819	in vitro polymorphism, set 2	Pipn0_14221_01	0.795	[T/C]	18	11.11	success	no		no		no_ss_accession
Pipn0_143_01_contig1-322	m820	in vitro polymorphism, set 2	Pipn0_143_01	0.716	[A/G]	24	8.33	success	no		no		no_ss_accession
Pipn0_143_01_contig1-403	m821	in vitro polymorphism, set 2	Pipn0_143_01	0.584	[A/G]	13	15.38	success	no		no		no_ss_accession
Pipn0_15430_01_contig1-185	m822	in vitro polymorphism, set 2	Pipn0_15430_01	0.8	[A/G]	24	50	success	no		no		no_ss_accession
Pipn0_15430_01_contig1-73	m823	in vitro polymorphism, set 2	Pipn0_15430_01	0.968	[A/C]	24	50	success	no		no		no_ss_accession
Pipn0_15741_01_contig1-140	m824	in vitro polymorphism, set 2	Pipn0_15741_01	0.901	[C/G]	22	9.09	success	no		no		no_ss_accession
Pipn0_15741_01_contig1-264	m825	in vitro polymorphism, set 2	Pipn0_15741_01	0.919	[C/G]	22	9.09	success	no		no		no_ss_accession
Pipn0_15741_01_contig1-677	m1093	in vitro polymorphism, set 2	Pipn0_15741_01	0.587	[T/C]	13	15.38	failed	no		no		no_ss_accession
Pipn0_16068_01_contig1-234	m1342	in vitro polymorphism, set 2	Pipn0_16068_01	0.677	[A/T]	24	8.33	failed	no		no		no_ss_accession
Pipn0_16068_01_contig1-333	m826	in vitro polymorphism, set 2	Pipn0_16068_01	0.724	[T/C]	24	25	success	yes	4M	yes	4_1	325995645
Pipn0_16068_01_contig1-92	m827	in vitro polymorphism, set 2	Pipn0_16068_01	0.943	[A/C]	24	25	success	yes	4M	yes	4_1	325995643
Pipn0_16169_01_contig1-259	m828	in vitro polymorphism, set 2	Pipn0_16169_01	0.948	[C/G]	24	8.33	success	yes	11M	no	-	325995559
Pipn0_16328_01_contig1-40	m829	in vitro polymorphism, set 2	Pipn0_16328_01	0.905	[A/G]	12	16.67	success	no		no		no_ss_accession
Pipn0_16400_01_contig1-95	m830	in vitro polymorphism, set 2	Pipn0_16400_01	0.876	[A/G]	20	10	success	no		no		no_ss_accession
Pipn0_16459_01_contig1-235	m1357	in vitro polymorphism, set 2	Pipn0_16459_01	0.892	[A/G]	24	25	failed	no		no		no_ss_accession
Pipn0_16459_01_contig1-298	m1283	in vitro polymorphism, set 2	Pipn0_16459_01	0.658	[T/C]	24	16.67	failed	no		no		no_ss_accession
Pipn0_1659_02_contig1-281	m831	in vitro polymorphism, set 2	Pipn0_1659_02	0.667	[T/C]	23	8.7	success	no	-	yes	7_3	325995672
Pipn0_16610_01_contig1-193	m1432	in vitro polymorphism, set 2	Pipn0_16610_01	0.554	[A/T]	24	8.33	failed	no		no		no_ss_accession
Pipn0_16610_01_contig1-352	m1082	in vitro polymorphism, set 2	Pipn0_16610_01	0.953	[A/G]	24	8.33	failed	no		no		no_ss_accession
Pipn0_16664_01_contig1-58	m832	in vitro polymorphism, set 2	Pipn0_16664_01	0.765	[A/C]	23	4.35	success	no		no		no_ss_accession
Pipn0_16732_01_contig1-260	m833	in vitro polymorphism, set 2	Pipn0_16732_01	0.907	[A/G]	24	41.67	success	yes	2M_1	no	-	325995570
Pipn0_1675_01_contig1-134	m834	in vitro polymorphism, set 2	Pipn0_1675_01	0.92	[A/G]	21	28.57	success	yes	2F	no	-	325995561
Pipn0_16810_02_contig1_m-158	m1393	in vitro polymorphism, set 2	Pipn0_16810_02	0.681	[A/G]	24	16.67	failed	no		no		no_ss_accession
Pipn0_16810_02_contig1_m-223	m1312	in vitro polymorphism, set 2	Pipn0_16810_02	0.911	[T/C]	24	16.67	failed	no		no		no_ss_accession
Pipn0_16810_02_contig1_m-306	m835	in vitro polymorphism, set 2	Pipn0_16810_02	0.991	[T/C]	24	16.67	success	no		no		no_ss_accession
Pipn0_16954_01_contig1-167	m1323	in vitro polymorphism, set 2	Pipn0_16954_01	0.757	[A/C]	24	8.33	failed	no		no		no_ss_accession
Pipn0_16976_02_contig1-279	m836	in vitro polymorphism, set 2	Pipn0_16976_02	0.665	[T/C]	23	8.7	success	no		no		no_ss_accession
Pipn0_17017_01_contig1-279	m1349	in vitro polymorphism, set 2	Pipn0_17017_01	0.57	[T/G]	24	8.33	failed	no		no		no_ss_accession
Pipn0_17017_01_contig1-55	m837	in vitro polymorphism, set 2	Pipn0_17017_01	0.839	[T/C]	16	18.75	success	no		no		no_ss_accession
Pipn0_17028_02_contig1-160	m1206	in vitro polymorphism, set 2	Pipn0_17028_02	0.635	[A/G]	24	16.67	failed	no		no		no_ss_accession
Pipn0_17028_02_contig1-552	m838	in vitro polymorphism, set 2	Pipn0_17028_02	0.77	[A/G]	24	8.33	success	no		no		no_ss_accession
Pipn0_17082_01_contig1-63	m1057	in vitro polymorphism, set 2	Pipn0_17082_01	0.832	[T/C]	17	47.06	success	yes	3F	yes	3_1	325995657
Pipn0_17091_01_contig1_m-212	m1048	in vitro polymorphism, set 2	Pipn0_17091_01	0.941	[T/C]	24	25	success	no	-	yes	11	325995694
Pipn0_17091_01_contig1_m-376	m839	in vitro polymorphism, set 2	Pipn0_17091_01	0.931	[T/C]	22	36.36	success	no		no		no_ss_accession
Pipn0_17091_01_contig1_m-96	m840	in vitro polymorphism, set 2	Pipn0_17091_01	0.981	[A/G]	24	33.33	success	no		no		no_ss_accession
Pipn0_17127_01_contig1-176	m841	in vitro polymorphism, set 2	Pipn0_17127_01	0.773	[A/C]	24	25	success	yes	8F_2	no	-	325995548
Pipn0_17127_01_contig1-401	m842	in vitro polymorphism, set 2	Pipn0_17127_01	0.993	[C/G]	24	33.33	success	yes	8F_2	no	-	325995538
Pipn0_17127_01_contig1-518	m843	in vitro polymorphism, set 2	Pipn0_17127_01	0.849	[A/G]	23	34.78	success	yes	8F_2	no	-	325995587
Pipn0_17143_02_contig1-159	m1224	in vitro polymorphism, set 2	Pipn0_17143_02	0.733	[T/C]	24	33.33	failed	no		no		no_ss_accession
Pipn0_17225_01_contig1_m-177	m844	in vitro polymorphism, set 2	Pipn0_17225_01	0.957	[A/G]	24	8.33	success	no		no		no_ss_accession
Pipn0_17225_01_contig1_m-318	m845	in vitro polymorphism, set 2	Pipn0_17225_01	0.945	[A/G]	24	25	success	no		no		no_ss_accession
Pipn0_17607_02_contig1-115	m846	in vitro polymorphism, set 2	Pipn0_17607_02	0.891	[A/G]	16	37.5	success	no		no		no_ss_accession
Pipn0_17633_01_contig1-137	m847	in vitro polymorphism, set 2	Pipn0_17633_01	0.565	[A/G]	24	8.33	success	no		no		no_ss_accession
Pipn0_17684_01_contig1-130	m1535	in vitro polymorphism, set 2	Pipn0_17684_01	0.971	[A/G]	11	27.27	failed	no		no		no_ss_accession
Pipn0_17684_01_contig1-273	m848	in vitro polymorphism, set 2	Pipn0_17684_01	0.9	[A/C]	22	9.09	success	no		no		no_ss_accession
Pipn0_17758_01_contig1-446	m849	in vitro polymorphism, set 2	Pipn0_17758_01	0.695	[C/G]	24	33.33	success	no		no		no_ss_accession
Pipn0_17758_01_contig1-527	m850	in vitro polymorphism, set 2	Pipn0_17758_01	0.967	[A/T]	18	22.22	success	no		no		no_ss_accession
Pipn0_17776_01_contig1-174	m851	in vitro polymorphism, set 2	Pipn0_17776_01	0.765	[T/C]	23	8.7	success	no		no		no_ss_accession
Pipn0_17790_01_contig1-202	m852	in vitro polymorphism, set 2	Pipn0_17790_01	0.862	[A/C]	23	43.48	success	no		no		no_ss_accession
Pipn0_17790_01_contig1-366	m1454	in vitro polymorphism, set 2	Pipn0_17790_01	0.732	[A/G]	23	26.09	failed	no		no		no_ss_accession
Pipn0_17971_01_contig1-43	m853	in vitro polymorphism, set 2	Pipn0_17971_01	0.884	[T/G]	12	41.67	success	no	-	yes	10_2	325995678
Pipn0_17971_01_contig1-669	m854	in vitro polymorphism, set 2	Pipn0_17971_01	0.912	[A/G]	15	33.33	success	no		no		no_ss_accession
Pipn0_18018_01_contig1-163	m855	in vitro polymorphism, set 2	Pipn0_18018_01	0.904	[T/G]	24	25	success	yes	1M	no	-	325995544
Pipn0_18018_01_contig1-349	m856	in vitro polymorphism, set 2	Pipn0_18018_01	0.96	[A/G]	24	8.33	success	no		no		no_ss_accession
Pipn0_18018_01_contig1-72	m1108	in vitro polymorphism, set 2	Pipn0_18018_01	0.72	[T/G]	20	30	success	yes	1M	no	-	325995610
Pipn0_18101_02_contig1-521	m857	in vitro polymorphism, set 2	Pipn0_18101_02	0.951	[A/T]	19	10.53	success	no		no		no_ss_accession
Pipn0_18112_01_contig1-146	m1252	in vitro polymorphism, set 2	Pipn0_18112_01	0.651	[T/C]	23	8.7	failed	no		no		no_ss_accession
Pipn0_18170_02_contig1-240	m858	in vitro polymorphism, set 2	Pipn0_18170_02	0.993	[T/C]	22	13.64	success	no		no		no_ss_accession
Pipn0_18296_01_contig1-133	m859	in vitro polymorphism, set 2	Pipn0_18296_01	0.98	[A/T]	24	41.67	success	yes	11F	yes	11	325995652
Pipn0_18296_01_contig1-213	m860	in vitro polymorphism, set 2	Pipn0_18296_01	0.735	[A/C]	24	8.33	success	no		no		no_ss_accession
Pipn0_18296_01_contig1-333	m861	in vitro polymorphism, set 2	Pipn0_18296_01	0.869	[T/C]	24	8.33	success	no		no		no_ss_accession
Pipn0_18322_01_contig1-182	m862	in vitro polymorphism, set 2	Pipn0_18322_01	0.916	[T/G]	24	16.67	success	no		no		no_ss_accession
Pipn0_18322_01_contig1-515	m863	in vitro polymorphism, set 2	Pipn0_18322_01	0.67	[T/C]	23	47.83	success	no		no		no_ss_accession
Pipn0_18322_01_contig1-77	m1041	in vitro polymorphism, set 2	Pipn0_18322_01	0.6	[T/G]	22	45.45	failed	no		no		no_ss_accession
Pipn0_18624_02_contig1-224	m864	in vitro polymorphism, set 2	Pipn0_18624_02	0.946	[A/C]	21	9.52	success	no		no		no_ss_accession
Pipn0_18624_02_contig1-318	m865	in vitro polymorphism, set 2	Pipn0_18624_02	0.951	[C/G]	24	33.33	success	yes	2M_1	yes	2	325995651
Pipn0_18624_02_contig1-409	m866	in vitro polymorphism, set 2	Pipn0_18624_02	0.88	[T/C]	24	8.33	success	no		no		no_ss_accession
Pipn0_18624_02_contig1-483	m867	in vitro polymorphism, set 2	Pipn0_18624_02	0.898	[A/C]	24	25	success	no		no		no_ss_accession
Pipn0_18624_02_contig1-601	m868	in vitro polymorphism, set 2	Pipn0_18624_02	0.646	[A/T]	23	21.74	success	no		no		no_ss_accession
Pipn0_18712_01_contig1-178	m1097	in vitro polymorphism, set 2	Pipn0_18712_01	0.834	[T/C]	20	20	failed	no		no		no_ss_accession
Pipn0_18712_01_contig1-250	m869	in vitro polymorphism, set 2	Pipn0_18712_01	0.962	[A/C]	20	10	success	no		no		no_ss_accession
Pipn0_18712_01_contig1-425	m870	in vitro polymorphism, set 2	Pipn0_18712_01	0.951	[T/G]	20	10	success	no		no		no_ss_accession
Pipn0_18847_01_contig1-306	m871	in vitro polymorphism, set 2	Pipn0_18847_01	0.9	[A/G]	24	8.33	success	no		no		no_ss_accession
Pipn0_18847_01_contig1-509	m872	in vitro polymorphism, set 2	Pipn0_18847_01	0.977	[A/C]	23	21.74	success	yes	10M	yes	10_1	325995655
Pipn0_18849_01_contig1-303	m873	in vitro polymorphism, set 2	Pipn0_18849_01	0.781	[C/G]	24	8.33	success	no		no		no_ss_accession
Pipn0_2078_01_contig1-377	m874	in vitro polymorphism, set 2	Pipn0_2078_01	0.998	[T/C]	24	50	success	no	-	yes	7_2	325995688
Pipn0_2078_01_contig1-50	m1049	in vitro polymorphism, set 2	Pipn0_2078_01	0.868	[C/G]	14	42.86	success	no	-	yes	7_2	325995695
Pipn0_2217_01_contig1-119	m875	in vitro polymorphism, set 2	Pipn0_2217_01	0.966	[T/C]	24	33.33	success	yes	2M_1	yes	2	325995635
Pipn0_2217_01_contig1-259	m1327	in vitro polymorphism, set 2	Pipn0_2217_01	0.756	[T/C]	24	33.33	failed	no		no		no_ss_accession
Pipn0_2217_01_contig1-395	m876	in vitro polymorphism, set 2	Pipn0_2217_01	0.872	[A/G]	24	33.33	success	no		no		no_ss_accession
Pipn0_2217_01_contig1-619	m877	in vitro polymorphism, set 2	Pipn0_2217_01	0.943	[A/T]	20	30	success	yes	2F	no	-	325995528
Pipn0_236_01_contig1-103	m878	in vitro polymorphism, set 2	Pipn0_236_01	0.9	[T/G]	24	33.33	success	yes	5M	no	-	325995569
Pipn0_236_01_contig1-276	m1011	in vitro polymorphism, set 2	Pipn0_236_01	0.946	[A/T]	24	8.33	failed	no		no		no_ss_accession
Pipn0_236_01_contig1-400	m879	in vitro polymorphism, set 2	Pipn0_236_01	0.787	[T/C]	24	25	success	yes	5M	no	-	325995591
Pipn0_2433_01_contig1-162	m1243	in vitro polymorphism, set 2	Pipn0_2433_01	0.769	[A/G]	24	8.33	failed	no		no		no_ss_accession
Pipn0_2433_01_contig1-392	m880	in vitro polymorphism, set 2	Pipn0_2433_01	0.913	[A/T]	24	41.67	success	no	-	yes	12_1	325995659
Pipn0_259_01_contig1-328	m1448	in vitro polymorphism, set 2	Pipn0_259_01	0.966	[T/C]	24	25	failed	no		no		no_ss_accession
Pipn0_259_01_contig1-34	m1395	in vitro polymorphism, set 2	Pipn0_259_01	0.662	[T/C]	12	8.33	failed	no		no		no_ss_accession
Pipn0_2885_01_contig1-121	m881	in vitro polymorphism, set 2	Pipn0_2885_01	0.627	[A/T]	24	33.33	success	yes	11F	yes	11	325995640
Pipn0_2885_01_contig1-33	m1521	in vitro polymorphism, set 2	Pipn0_2885_01	0.933	[C/G]	12	16.67	failed	no		no		no_ss_accession
Pipn0_3006_01_contig1-152	m882	in vitro polymorphism, set 2	Pipn0_3006_01	0.701	[T/G]	24	8.33	success	no		no		no_ss_accession
Pipn0_3039_01_contig1-494	m1296	in vitro polymorphism, set 2	Pipn0_3039_01	0.598	[A/C]	22	4.55	failed	no		no		no_ss_accession
Pipn0_3203_01_contig1-177	m883	in vitro polymorphism, set 2	Pipn0_3203_01	0.749	[A/G]	24	16.67	success	no		no		no_ss_accession
Pipn0_3203_01_contig1-269	m1016	in vitro polymorphism, set 2	Pipn0_3203_01	0.904	[T/G]	24	8.33	failed	no		no		no_ss_accession
Pipn0_3203_01_contig1-46	m884	in vitro polymorphism, set 2	Pipn0_3203_01	0.642	[C/G]	12	25	success	no		no		no_ss_accession
Pipn0_3261_01_contig1-152	m885	in vitro polymorphism, set 2	Pipn0_3261_01	0.997	[A/T]	11	45.45	success	yes	11F	no	-	325995560
Pipn0_3261_01_contig1-449	m886	in vitro polymorphism, set 2	Pipn0_3261_01	0.997	[A/T]	24	41.67	success	yes	11F	no	-	325995531
Pipn0_3261_01_contig1-843	m1399	in vitro polymorphism, set 2	Pipn0_3261_01	0.829	[T/C]	7	42.86	failed	no		no		no_ss_accession
Pipn0_3483_01_contig1-279	m887	in vitro polymorphism, set 2	Pipn0_3483_01	0.964	[T/G]	24	8.33	success	no		no		no_ss_accession
Pipn0_350_01_contig1-190	m888	in vitro polymorphism, set 2	Pipn0_350_01	0.707	[A/T]	22	31.82	success	no		no		no_ss_accession
Pipn0_353_01_contig1_m-181	m889	in vitro polymorphism, set 2	Pipn0_353_01	0.824	[A/G]	22	9.09	success	yes	2F	no	-	325995597
Pipn0_3790_01_contig1_m-359	m890	in vitro polymorphism, set 2	Pipn0_3790_01	0.967	INDEL [--/AA]	20	30	success	yes	2M_1	no	-	325995552
Pipn0_3790_01_contig1_m-492	m891	in vitro polymorphism, set 2	Pipn0_3790_01	0.902	[C/G]	11	27.27	success	yes	2M_1	no	-	325995551
Pipn0_4032_02_contig1-192	m1513	in vitro polymorphism, set 2	Pipn0_4032_02	0.937	[T/G]	24	25	failed	no		no		no_ss_accession
Pipn0_4042_01_contig1-220	m892	in vitro polymorphism, set 2	Pipn0_4042_01	0.959	[T/C]	24	8.33	success	no		no		no_ss_accession
Pipn0_4042_01_contig1-340	m893	in vitro polymorphism, set 2	Pipn0_4042_01	0.868	[A/C]	24	8.33	success	no		no		no_ss_accession
Pipn0_4042_01_contig1-453	m894	in vitro polymorphism, set 2	Pipn0_4042_01	0.642	[T/G]	15	6.67	success	no		no		no_ss_accession
Pipn0_4229_01_contig1-333	m1015	in vitro polymorphism, set 2	Pipn0_4229_01	0.635	[C/G]	23	47.83	failed	no		no		no_ss_accession
Pipn0_4229_01_contig1-401	m1262	in vitro polymorphism, set 2	Pipn0_4229_01	0.682	[A/G]	17	47.06	failed	no		no		no_ss_accession
Pipn0_4235_01_contig1-159	m895	in vitro polymorphism, set 2	Pipn0_4235_01	0.971	[A/G]	18	33.33	success	yes	6M	no	-	325995571
Pipn0_4285_01_contig1-159	m896	in vitro polymorphism, set 2	Pipn0_4285_01	0.954	[T/C]	24	33.33	success	yes	1F	no	-	325995593
Pipn0_4285_01_contig1-248	m897	in vitro polymorphism, set 2	Pipn0_4285_01	0.926	[T/C]	24	25	success	yes	1F	no	-	325995562
Pipn0_4588_01_contig1-102	m1533	in vitro polymorphism, set 2	Pipn0_4588_01	0.642	[A/G]	24	25	failed	no		no		no_ss_accession
Pipn0_4588_01_contig1-172	m898	in vitro polymorphism, set 2	Pipn0_4588_01	0.869	[C/G]	24	8.33	success	yes	1F	no	-	325995594
Pipn0_4591_01_contig1-114	m899	in vitro polymorphism, set 2	Pipn0_4591_01	0.706	[C/G]	24	8.33	success	no		no		no_ss_accession
Pipn0_4787_01_contig1_m-193	m900	in vitro polymorphism, set 2	Pipn0_4787_01	0.744	[T/C]	23	17.39	success	no		no		no_ss_accession
Pipn0_4787_01_contig1_m-82	m1459	in vitro polymorphism, set 2	Pipn0_4787_01	0.544	[T/C]	23	43.48	failed	no		no		no_ss_accession
Pipn0_5075_01_contig1-106	m901	in vitro polymorphism, set 2	Pipn0_5075_01	0.595	INDEL [AAC/---]	24	41.67	success	no		no		no_ss_accession
Pipn0_5075_01_contig1-274	m902	in vitro polymorphism, set 2	Pipn0_5075_01	0.526	[A/G]	24	8.33	success	no		no		no_ss_accession
Pipn0_5204_01_contig1-316	m903	in vitro polymorphism, set 2	Pipn0_5204_01	0.75	[T/C]	24	8.33	success	no		no		no_ss_accession
Pipn0_5341_01_contig1-129	m1162	in vitro polymorphism, set 2	Pipn0_5341_01	0.905	[A/T]	24	8.33	failed	no		no		no_ss_accession
Pipn0_5575_01_contig1-146	m904	in vitro polymorphism, set 2	Pipn0_5575_01	0.855	[T/G]	23	26.09	success	no	-	yes	3_2	325995665
Pipn0_5575_01_contig1-232	m905	in vitro polymorphism, set 2	Pipn0_5575_01	0.945	[A/G]	24	8.33	success	no		no		no_ss_accession
Pipn0_5575_01_contig1-57	m906	in vitro polymorphism, set 2	Pipn0_5575_01	0.686	[A/C]	23	26.09	success	no	-	yes	3_2	325995662
Pipn0_6055_01_contig1-221	m1404	in vitro polymorphism, set 2	Pipn0_6055_01	0.956	[T/C]	6	16.67	success	no	-	yes	10_2	325995696
Pipn0_617_01_contig1-115	m907	in vitro polymorphism, set 2	Pipn0_617_01	0.974	[T/C]	24	8.33	success	no		no		no_ss_accession
Pipn0_6293_01_contig1-146	m908	in vitro polymorphism, set 2	Pipn0_6293_01	0.628	[A/G]	22	9.09	success	no		no		no_ss_accession
Pipn0_6293_01_contig1-321	m1230	in vitro polymorphism, set 2	Pipn0_6293_01	0.54	[C/G]	22	9.09	failed	no		no		no_ss_accession
Pipn0_6599_01_contig1-132	m909	in vitro polymorphism, set 2	Pipn0_6599_01	0.901	[T/C]	24	33.33	success	no		no		no_ss_accession
Pipn0_6599_01_contig1-388	m910	in vitro polymorphism, set 2	Pipn0_6599_01	0.82	[A/G]	24	33.33	success	yes	9M	no	-	325995592
Pipn0_683_01_contig1-465	m911	in vitro polymorphism, set 2	Pipn0_683_01	0.572	[A/C]	23	13.04	success	yes	1F	no	-	325995555
Pipn0_683_01_contig1-75	m912	in vitro polymorphism, set 2	Pipn0_683_01	0.979	[A/T]	24	16.67	success	yes	not mapped	no	-	325995533
Pipn0_6924_02_contig1-84	m1316	in vitro polymorphism, set 2	Pipn0_6924_02	0.933	[A/T]	19	26.32	failed	no		no		no_ss_accession
Pipn0_6999_01_contig1-180	m913	in vitro polymorphism, set 2	Pipn0_6999_01	0.874	[A/C]	24	33.33	success	no		no		no_ss_accession
Pipn0_6999_01_contig1-84	m914	in vitro polymorphism, set 2	Pipn0_6999_01	0.893	[C/G]	24	25	success	no		no		no_ss_accession
Pipn0_7001_01_contig2-136	m915	in vitro polymorphism, set 2	Pipn0_7001_01	0.936	[T/C]	20	20	success	no		no		no_ss_accession
Pipn0_7009_01_contig1-293	m1226	in vitro polymorphism, set 2	Pipn0_7009_01	0.61	[A/C]	24	8.33	failed	no		no		no_ss_accession
Pipn0_7148_01_contig1-364	m916	in vitro polymorphism, set 2	Pipn0_7148_01	0.967	[T/G]	23	8.7	success	no		no		no_ss_accession
Pipn0_7183_01_contig1_m-118	m1481	in vitro polymorphism, set 2	Pipn0_7183_01	0.572	[T/C]	24	25	failed	no		no		no_ss_accession
Pipn0_7183_01_contig1_m-258	m1244	in vitro polymorphism, set 2	Pipn0_7183_01	0.733	[A/G]	24	8.33	failed	no		no		no_ss_accession
Pipn0_7371_01_contig1-121	m917	in vitro polymorphism, set 2	Pipn0_7371_01	0.919	[A/C]	24	8.33	success	no		no		no_ss_accession
Pipn0_7374_01_contig1_m-312	m918	in vitro polymorphism, set 2	Pipn0_7374_01	0.981	[A/G]	18	44.44	success	yes	2F	no	-	325995543
Pipn0_7374_01_contig1_m-475	m919	in vitro polymorphism, set 2	Pipn0_7374_01	0.942	[A/C]	17	35.29	success	yes	2F	no	-	325995545
Pipn0_7374_01_contig1_m-88	m920	in vitro polymorphism, set 2	Pipn0_7374_01	0.649	[T/G]	18	33.33	success	no		no		no_ss_accession
Pipn0_7454_01_contig1-396	m1326	in vitro polymorphism, set 2	Pipn0_7454_01	0.644	[T/C]	23	39.13	failed	no		no		no_ss_accession
Pipn0_7454_01_contig1-66	m921	in vitro polymorphism, set 2	Pipn0_7454_01	0.512	[A/G]	20	10	success	no		no		no_ss_accession
Pipn0_7916_01_contig1-41	m922	in vitro polymorphism, set 2	Pipn0_7916_01	0.775	[C/G]	13	15.38	success	no		no		no_ss_accession
Pipn0_8408_01_contig1-252	m923	in vitro polymorphism, set 2	Pipn0_8408_01	0.925	[T/C]	24	33.33	success	no		no		no_ss_accession
Pipn0_8408_01_contig1-374	m924	in vitro polymorphism, set 2	Pipn0_8408_01	0.927	[A/C]	24	25	success	no		no		no_ss_accession
Pipn0_8408_01_contig1-81	m925	in vitro polymorphism, set 2	Pipn0_8408_01	0.819	[C/G]	24	25	success	no		no		no_ss_accession
Pipn0_8463_01_contig1-206	m926	in vitro polymorphism, set 2	Pipn0_8463_01	0.683	INDEL [--/TA]	23	17.39	success	no		no		no_ss_accession
Pipn0_8463_01_contig1-292	m927	in vitro polymorphism, set 2	Pipn0_8463_01	0.96	[T/C]	24	16.67	success	no		no		no_ss_accession
Pipn0_8479_01_contig1-129	m928	in vitro polymorphism, set 2	Pipn0_8479_01	0.765	[A/G]	24	8.33	success	no		no		no_ss_accession
Pipn0_8531_01_contig1-322	m929	in vitro polymorphism, set 2	Pipn0_8531_01	0.698	[A/C]	23	17.39	success	yes	2F	no	-	325995556
Pipn0_9063_01_contig1-98	m930	in vitro polymorphism, set 2	Pipn0_9063_01	0.59	[A/T]	24	16.67	success	no		no		no_ss_accession
Pipn0_9108_01_contig1-344	m931	in vitro polymorphism, set 2	Pipn0_9108_01	0.975	[A/T]	24	16.67	success	no		no		no_ss_accession
Pipn0_9108_01_contig1-441	m932	in vitro polymorphism, set 2	Pipn0_9108_01	0.953	[T/C]	24	16.67	success	no		no		no_ss_accession
Pipn0_9108_01_contig1-590	m933	in vitro polymorphism, set 2	Pipn0_9108_01	0.806	[T/G]	24	50	success	no		no		no_ss_accession
Pipn0_9132_01_contig1-168	m934	in vitro polymorphism, set 2	Pipn0_9132_01	0.662	[A/T]	22	18.18	success	no		no		no_ss_accession
Pipn0_9132_01_contig1-280	m935	in vitro polymorphism, set 2	Pipn0_9132_01	0.835	[A/T]	22	18.18	success	no		no		no_ss_accession
Pipn0_9274_02_contig1-243	m936	in vitro polymorphism, set 2	Pipn0_9274_02	0.881	[A/G]	24	8.33	success	no		no		no_ss_accession
Pipn0_9329_02_contig1_m-266	m1486	in vitro polymorphism, set 2	Pipn0_9329_02	0.554	[C/G]	24	50	failed	no		no		no_ss_accession
Pipn0_9337_01_contig1-349	m937	in vitro polymorphism, set 2	Pipn0_9337_01	0.891	[T/C]	20	50	success	yes	3F	yes	3_2	325995649
Pipn0_9337_01_contig1-547	m938	in vitro polymorphism, set 2	Pipn0_9337_01	0.801	INDEL [-/G]	19	36.84	success	yes	3F	no	-	325995575
Pipn0_9337_01_contig1-619	m1414	in vitro polymorphism, set 2	Pipn0_9337_01	0.872	[T/C]	18	33.33	failed	no		no		no_ss_accession
Pipn0_9383_01_contig1-410	m939	in vitro polymorphism, set 2	Pipn0_9383_01	0.838	[T/C]	24	8.33	success	no		no		no_ss_accession
Pipn0_9444_01_contig1_m-144	m940	in vitro polymorphism, set 2	Pipn0_9444_01	0.949	[A/C]	23	43.48	success	no		no		no_ss_accession
Pipn0_9444_01_contig1_m-277	m941	in vitro polymorphism, set 2	Pipn0_9444_01	0.966	[A/G]	21	28.57	success	yes	4F	no	-	325995564
Pipn0_9448_01_contig1-366	m942	in vitro polymorphism, set 2	Pipn0_9448_01	0.964	[A/T]	22	27.27	success	yes	3M_1	no	-	325995527
Pipn0_9486_01_contig1_m-173	m1218	in vitro polymorphism, set 2	Pipn0_9486_01	0.863	[C/G]	17	11.76	failed	no		no		no_ss_accession
Pipn0_9486_01_contig1_m-246	m1250	in vitro polymorphism, set 2	Pipn0_9486_01	0.756	[T/C]	22	45.45	failed	no		no		no_ss_accession
Pipn0_9486_01_contig1_m-389	m1427	in vitro polymorphism, set 2	Pipn0_9486_01	0.894	[T/G]	22	45.45	failed	no		no		no_ss_accession
Pipn0_9524_02_contig1-229	m943	in vitro polymorphism, set 2	Pipn0_9524_02	0.939	[C/G]	22	45.45	success	yes	2F	yes	2	325995638
Pipn0_9922_01_contig1-270	m944	in vitro polymorphism, set 2	Pipn0_9922_01	0.995	[T/G]	24	33.33	success	yes	11M	no	-	325995585
Pipn0_9922_01_contig1-386	m945	in vitro polymorphism, set 2	Pipn0_9922_01	0.943	[A/G]	24	8.33	success	no		no		no_ss_accession
Pipn0_9925_02_contig1-264	m1051	in vitro polymorphism, set 2	Pipn0_9925_02	0.651	[T/C]	24	8.33	failed	no		no		no_ss_accession
Pipn2_10133_01_contig1-227	m946	in vitro polymorphism, set 2	Pipn2_10133_01	0.945	[T/G]	24	16.67	success	no		no		no_ss_accession
Pipn2_10133_01_contig1-367	m1231	in vitro polymorphism, set 2	Pipn2_10133_01	0.603	[A/C]	24	50	failed	no		no		no_ss_accession
Pipn2_1023_01_contig1-377	m947	in vitro polymorphism, set 2	Pipn2_1023_01	0.957	[T/G]	20	10	success	no		no		no_ss_accession
Pipn2_10233_02_contig1-310	m1390	in vitro polymorphism, set 2	Pipn2_10233_02	0.892	[A/G]	12	16.67	failed	no		no		no_ss_accession
Pipn2_10233_02_contig1-69	m1394	in vitro polymorphism, set 2	Pipn2_10233_02	0.678	[T/C]	24	16.67	failed	no		no		no_ss_accession
Pipn2_10236_01_contig1-226	m948	in vitro polymorphism, set 2	Pipn2_10236_01	0.978	[A/G]	20	10	success	no		no		no_ss_accession
Pipn2_10236_01_contig1-418	m949	in vitro polymorphism, set 2	Pipn2_10236_01	0.811	[T/C]	20	10	success	no		no		no_ss_accession
Pipn2_1028_01_contig1-480	m950	in vitro polymorphism, set 2	Pipn2_1028_01	0.776	[A/G]	23	8.7	success	yes	11M	no	-	325995557
Pipn2_10379_02_contig1-176	m951	in vitro polymorphism, set 2	Pipn2_10379_02	0.867	[A/G]	24	50	success	no		no		no_ss_accession
Pipn2_10379_02_contig1-83	m1080	in vitro polymorphism, set 2	Pipn2_10379_02	0.531	INDEL [-/T]	24	50	failed	no		no		no_ss_accession
Pipn2_10450_01_contig1-276	m1157	in vitro polymorphism, set 2	Pipn2_10450_01	0.787	[T/G]	22	50	success	no	-	yes	3_1	325995697
Pipn2_10450_01_contig1-518	m952	in vitro polymorphism, set 2	Pipn2_10450_01	0.638	[T/G]	23	13.04	success	yes	3F	no	-	325995578
Pipn2_1501_01_contig1-227	m953	in vitro polymorphism, set 2	Pipn2_1501_01	0.98	[A/C]	23	39.13	success	no		no		no_ss_accession
Pipn2_1501_01_contig1-333	m954	in vitro polymorphism, set 2	Pipn2_1501_01	0.903	[C/G]	24	8.33	success	no		no		no_ss_accession
Pipn2_1528_01_contig1-107	m955	in vitro polymorphism, set 2	Pipn2_1528_01	0.868	[A/G]	23	17.39	success	yes	3F	no	-	325995537
Pipn2_1528_01_contig1-200	m1473	in vitro polymorphism, set 2	Pipn2_1528_01	0.969	[A/T]	23	8.7	failed	no		no		no_ss_accession
Pipn2_1582_02_contig1-35	m956	in vitro polymorphism, set 2	Pipn2_1582_02	0.883	[A/T]	12	8.33	success	no		no		no_ss_accession
Pipn2_1582_02_contig1-452	m957	in vitro polymorphism, set 2	Pipn2_1582_02	0.972	[T/C]	12	8.33	success	no		no		no_ss_accession
Pipn2_2702_01_contig1-201	m958	in vitro polymorphism, set 2	Pipn2_2702_01	0.997	[C/G]	24	41.67	success	no		no		no_ss_accession
Pipn2_2702_01_contig1-434	m1350	in vitro polymorphism, set 2	Pipn2_2702_01	0.699	[A/G]	12	41.67	failed	no		no		no_ss_accession
Pipn2_2835_01_contig1-305	m1216	in vitro polymorphism, set 2	Pipn2_2835_01	0.752	[A/G]	24	8.33	failed	no		no		no_ss_accession
Pipn2_2936_01_contig1-364	m1439	in vitro polymorphism, set 2	Pipn2_2936_01	0.927	[A/G]	24	41.67	success	no	-	yes	5_2	325995698
Pipn2_2936_01_contig1-477	m959	in vitro polymorphism, set 2	Pipn2_2936_01	0.874	[T/C]	21	28.57	success	no		no		no_ss_accession
Pipn2_3067_02_contig1-210	m960	in vitro polymorphism, set 2	Pipn2_3067_02	0.549	[A/T]	24	41.67	success	no		no		no_ss_accession
Pipn2_3067_02_contig1-378	m961	in vitro polymorphism, set 2	Pipn2_3067_02	0.898	[A/C]	23	43.48	success	no		no		no_ss_accession
Pipn2_3067_02_contig1-560	m1504	in vitro polymorphism, set 2	Pipn2_3067_02	0.644	[C/G]	11	45.45	failed	no		no		no_ss_accession
Pipn2_3497_01_contig1_m-111	m962	in vitro polymorphism, set 2	Pipn2_3497_01	0.945	[A/G]	22	27.27	success	yes	6F	yes	6_1	325995621
Pipn2_3497_01_contig1_m-250	m963	in vitro polymorphism, set 2	Pipn2_3497_01	0.846	[A/G]	22	27.27	success	yes	6F	yes	6_1	325995625
Pipn2_3497_01_contig1_m-317	m1313	in vitro polymorphism, set 2	Pipn2_3497_01	0.658	[A/T]	22	27.27	success	no	-	yes	6_1	325995699
Pipn2_3867_02_contig1-264	m1127	in vitro polymorphism, set 2	Pipn2_3867_02	0.853	[T/G]	24	33.33	failed	no		no		no_ss_accession
Pipn2_4107_01_contig1-199	m964	in vitro polymorphism, set 2	Pipn2_4107_01	0.819	[A/C]	24	25	success	no	-	yes	5_1	325995676
Pipn2_4107_01_contig1-355	m965	in vitro polymorphism, set 2	Pipn2_4107_01	0.958	[T/G]	24	25	success	no	-	yes	5_1	325995682
Pipn2_5099_01_contig1-152	m966	in vitro polymorphism, set 2	Pipn2_5099_01	0.904	[T/C]	22	45.45	success	yes	9M	yes	9	325995628
Pipn2_5099_01_contig1-377	m967	in vitro polymorphism, set 2	Pipn2_5099_01	0.654	[T/C]	11	45.45	success	no		no		no_ss_accession
Pipn2_5099_01_contig1-44	m968	in vitro polymorphism, set 2	Pipn2_5099_01	0.846	[T/C]	12	41.67	success	yes	9M	no	-	325995566
Pipn2_6618_01_contig1_m-284	m969	in vitro polymorphism, set 2	Pipn2_6618_01	0.908	[T/C]	24	33.33	success	no	-	yes	3_2	325995668
Pipn2_6995_01_contig1-201	m970	in vitro polymorphism, set 2	Pipn2_6995_01	0.86	[C/G]	22	27.27	success	no		no		no_ss_accession
Pipn2_7725_01_contig1-120	m971	in vitro polymorphism, set 2	Pipn2_7725_01	0.924	[C/G]	22	18.18	success	no		no		no_ss_accession
Pipn2_7725_01_contig1-237	m1315	in vitro polymorphism, set 2	Pipn2_7725_01	0.746	INDEL [-/T]	22	36.36	failed	no		no		no_ss_accession
Pipn2_7725_01_contig1-436	m1124	in vitro polymorphism, set 2	Pipn2_7725_01	0.66	[A/G]	22	18.18	failed	no		no		no_ss_accession
Pipn2_7725_01_contig1-506	m1185	in vitro polymorphism, set 2	Pipn2_7725_01	0.978	[T/C]	22	9.09	success	no	-	yes	6_1	325995700
Pipn2_7803_01_contig1-155	m972	in vitro polymorphism, set 2	Pipn2_7803_01	0.988	[A/C]	24	16.67	success	no		no		no_ss_accession
Pipn2_9542_01_contig1-252	m973	in vitro polymorphism, set 2	Pipn2_9542_01	0.695	[A/G]	24	33.33	success	no		no		no_ss_accession
Pipn2_9542_01_contig1-333	m974	in vitro polymorphism, set 2	Pipn2_9542_01	0.997	[A/G]	24	16.67	success	no		no		no_ss_accession
Pipn2_9930_01_contig1-28	m975	in vitro polymorphism, set 2	Pipn2_9930_01	0.895	[A/G]	12	16.67	success	no		no		no_ss_accession
Pipn2_9930_01_contig1-416	m976	in vitro polymorphism, set 2	Pipn2_9930_01	0.946	[T/C]	12	8.33	success	no	-	yes	9	325995671
PipnUMN_2131_01_contig1-77	m977	in vitro polymorphism, set 2	PipnUMN_2131_01	0.782	[A/T]	18	5.56	success	no		no		no_ss_accession
PipnUMN_CL217Contig1_05_contig1_m-145	m978	in vitro polymorphism, set 2	PipnUMN_CL217Contig1_05	0.93	[T/C]	24	50	success	no		no		no_ss_accession
PipnUMN_CL217Contig1_05_contig1_m-253	m979	in vitro polymorphism, set 2	PipnUMN_CL217Contig1_05	0.936	[T/C]	24	50	success	no		no		no_ss_accession
PipnUMN_CL217Contig1_05_contig1_m-59	m1446	in vitro polymorphism, set 2	PipnUMN_CL217Contig1_05	0.621	[T/C]	19	36.84	failed	no		no		no_ss_accession
PipnUMN_CL228Contig1_03_contig1-331	m1379	in vitro polymorphism, set 2	PipnUMN_CL228Contig1_03	0.606	[T/G]	21	9.52	failed	no		no		no_ss_accession
PipnUMN_CL35Contig1_04_contig1-233	m980	in vitro polymorphism, set 2	PipnUMN_CL35Contig1_04	0.787	[T/C]	12	33.33	success	no	-	yes	10_2	325995681
UMN_1178_01_contig1-103	m992	in vitro polymorphism, set 2	UMN_1178_01	0.924	[A/T]	26	15.38	success	no	-	yes	not mapped	325995684
UMN_1483_01_contig1-300	m993	in vitro polymorphism, set 2	UMN_1483_01	0.859	[A/G]	26	46.15	success	yes	5M	yes	5_2	325995615
UMN_1483_01_contig1-386	m1276	in vitro polymorphism, set 2	UMN_1483_01	0.656	[T/G]	26	7.69	failed	no		no		no_ss_accession
UMN_1483_01_contig1-469	m994	in vitro polymorphism, set 2	UMN_1483_01	0.917	[C/G]	13	7.69	success	yes	5F	no	-	325995583
UMN_1908_01_contig1-598	m995	in vitro polymorphism, set 2	UMN_1908_01	0.705	[A/G]	25	32	success	no		no		no_ss_accession
UMN_1911_01_contig3-209	m996	in vitro polymorphism, set 2	UMN_1911_01	0.816	[C/G]	14	42.86	success	yes	2M_2	yes	not mapped	325995629
UMN_1913_01_contig1-208	m997	in vitro polymorphism, set 2	UMN_1913_01	0.621	[T/G]	25	48	success	no	-	yes	1	325995667
UMN_2763_01_contig1-259	m998	in vitro polymorphism, set 2	UMN_2763_01	0.98	[A/G]	26	23.08	success	no		no		no_ss_accession
UMN_2763_01_contig1-427	m999	in vitro polymorphism, set 2	UMN_2763_01	0.985	INDEL [-/T]	26	23.08	success	no	-	yes	7_2	325995687
UMN_2789_01_contig1-413	m1411	in vitro polymorphism, set 2	UMN_2789_01	0.729	[T/C]	8	25	failed	no		no		no_ss_accession
UMN_3408_01_contig1-201	m1476	in vitro polymorphism, set 2	UMN_3408_01	0.835	[A/C]	26	23.08	failed	no		no		no_ss_accession
UMN_3408_01_contig1-48	m1397	in vitro polymorphism, set 2	UMN_3408_01	0.609	[T/G]	18	16.67	failed	no		no		no_ss_accession
UMN_3410_01_contig1-90	m1443	in vitro polymorphism, set 2	UMN_3410_01	0.711	[A/G]	25	32	failed	no		no		no_ss_accession
UMN_3450_01_contig4-146	m1358	in vitro polymorphism, set 2	UMN_3450_01	0.609	[C/G]	11	18.18	failed	no		no		no_ss_accession
UMN_3450_01_contig4-383	m1000	in vitro polymorphism, set 2	UMN_3450_01	0.945	[T/C]	10	20	success	no		no		no_ss_accession
UMN_3699_02_contig1-82	m1001	in vitro polymorphism, set 2	UMN_3699_02	0.65	[A/G]	26	7.69	success	no		no		no_ss_accession
UMN_4361_01_contig1-166	m1002	in vitro polymorphism, set 2	UMN_4361_01	0.979	[A/G]	26	7.69	success	no		no		no_ss_accession
UMN_4904_01_contig1-408	m1003	in vitro polymorphism, set 2	UMN_4904_01	0.677	[T/C]	23	13.04	success	no		no		no_ss_accession
UMN_495_01_contig1-330	m1103	in vitro polymorphism, set 2	UMN_495_01	0.927	[A/G]	26	30.77	success	yes	10F	no	-	325995609
UMN_5272_01_contig1-301	m1222	in vitro polymorphism, set 2	UMN_5272_01	0.542	[T/C]	26	7.69	failed	no		no		no_ss_accession
UMN_5272_01_contig1-94	m1115	in vitro polymorphism, set 2	UMN_5272_01	0.945	[A/G]	25	44	success	no	-	yes	not mapped	325995693
UMN_5833_01_contig1-170	m1004	in vitro polymorphism, set 2	UMN_5833_01	0.787	[T/C]	26	46.15	success	yes	10F	no	-	325995568
UMN_5833_01_contig1-310	m1308	in vitro polymorphism, set 2	UMN_5833_01	0.67	[A/C]	26	46.15	failed	no		no		no_ss_accession
UMN_6426_02_contig1-125	m1005	in vitro polymorphism, set 2	UMN_6426_02	0.941	[T/C]	26	23.08	success	yes	9M	no	-	325995600
UMN_6426_02_contig1-206	m1006	in vitro polymorphism, set 2	UMN_6426_02	0.969	[T/C]	26	23.08	success	yes	not mapped	no	-	325995539
UMN_6426_02_contig1-427	m1007	in vitro polymorphism, set 2	UMN_6426_02	0.942	[C/G]	26	23.08	success	yes	9M	no	-	325995567
UMN_6426_02_contig1-515	m1008	in vitro polymorphism, set 2	UMN_6426_02	0.917	[A/G]	25	8	success	yes	not mapped	no	-	325995590
UMN_CL309Contig1_03_contig1-103	m1009	in vitro polymorphism, set 2	UMN_CL309Contig1_03	0.968	[A/G]	25	16	success	yes	9M	yes	9	325995647
UMN_CL336Contig1_03_contig1-81	m1010	in vitro polymorphism, set 2	UMN_CL336Contig1_03	0.895	[T/G]	21	9.52	success	no		no		no_ss_accession
AGP1-26	m138	Validated SNPs	AGP1	0.645	[A/G]	N/A	N/A	success	yes	4F	yes	4_1	184956779
BOTERO-202	m139	Validated SNPs	BOTERO	0.97	[A/C]	N/A	N/A	success	yes	9F	no	-	184956781
BOTERO-77	m140	Validated SNPs	BOTERO	0.906	[T/C]	N/A	N/A	success	yes	9F	no	-	184956780
C4H2-1782	m141	Validated SNPs	C4H2	0.793	[A/G]	N/A	N/A	success	no		no		184956782
C4H2-1860	m142	Validated SNPs	C4H2	0.737	[T/C]	N/A	N/A	success	no		no		184956783
C4H2-570	m1147	Validated SNPs	C4H2	0.665	[T/C]	N/A	N/A	failed	no		no		no_ss_accession
CAD-1046	m146	Validated SNPs	CAD	0.816	[A/G]	N/A	N/A	success	no		no		184956784
CAD-1114	m147	Validated SNPs	CAD	0.948	[A/G]	N/A	N/A	success	no		no		184956785
CAD-259	m149	Validated SNPs	CAD	0.895	[A/G]	N/A	N/A	success	yes	9M	no	-	184956786
CAD-455	m1122	Validated SNPs	CAD	0.748	[T/C]	N/A	N/A	failed	no		no		184956787
CAD-660	m150	Validated SNPs	CAD	0.909	[A/C]	N/A	N/A	success	no	-	yes	9	184956788
CCoAomt1-1426	m151	Validated SNPs	CCoAomt1	0.931	[A/G]	N/A	N/A	success	yes	6M	no	-	184956793
CCoAomt1-159	m152	Validated SNPs	CCoAomt1	0.908	[T/C]	N/A	N/A	success	no		no		no_ss_accession
CCoAomt1-2223	m1139	Validated SNPs	CCoAomt1	0.844	[T/C]	N/A	N/A	failed	no		no		184956794
CCoAomt1-244	m153	Validated SNPs	CCoAomt1	0.654	[T/G]	N/A	N/A	success	yes	6F	yes	6_2	184956790
CCoAomt1-2972	m154	Validated SNPs	CCoAomt1	0.96	[T/C]	N/A	N/A	success	no		no		184956796
CCoAomt1-404	m155	Validated SNPs	CCoAomt1	0.904	[A/C]	N/A	N/A	success	no		no		184956791
CCoAomt1-66	m1536	Validated SNPs	CCoAomt1	0.615	[T/C]	N/A	N/A	failed	no		no		184956789
CCoAomt1-873	m156	Validated SNPs	CCoAomt1	0.944	[T/C]	N/A	N/A	success	no		no		184956792
CesA3-190	m157	Validated SNPs	CesA3	0.53	[A/C]	N/A	N/A	success	no		no		184956797
CesA3-54	m158	Validated SNPs	CesA3	0.646	[T/G]	N/A	N/A	success	no		no		184956798
CesA7-493	m1237	Validated SNPs	CesA7	0.651	[T/C]	N/A	N/A	failed	no		no		184956799
CHS-252	m159	Validated SNPs	CHS	0.991	[A/C]	N/A	N/A	success	no		no		no_ss_accession
CHS-651	m160	Validated SNPs	CHS	0.733	[A/G]	N/A	N/A	success	no		no		no_ss_accession
CHS-99	m161	Validated SNPs	CHS	0.902	[A/G]	N/A	N/A	success	yes	2F	no	-	184956800
COBRA1-1054	m616	Validated SNPs	COBRA1	0.925	[T/C]	N/A	N/A	success	no		no		184956806
COBRA1-184	m617	Validated SNPs	COBRA1	0.989	[A/G]	N/A	N/A	success	no		no		184956801
COBRA1-413	m618	Validated SNPs	COBRA1	0.973	[T/C]	N/A	N/A	success	no		no		184956802
COBRA1-477	m619	Validated SNPs	COBRA1	0.844	[T/G]	N/A	N/A	success	no		no		184956803
COBRA1-595	m1176	Validated SNPs	COBRA1	0.883	[T/C]	N/A	N/A	failed	no		no		184956804
COBRA1-749	m620	Validated SNPs	COBRA1	0.614	[C/G]	N/A	N/A	success	no		no		184956805
COBRA2-35	m621	Validated SNPs	COBRA2	0.995	[A/T]	N/A	N/A	success	no		no		184956807
COBRA2-399	m622	Validated SNPs	COBRA2	0.861	[T/G]	N/A	N/A	success	no		no		184956808
COBRA2-501	m1156	Validated SNPs	COBRA2	0.73	[A/G]	N/A	N/A	failed	no		no		184956809
COBRA2-603	m623	Validated SNPs	COBRA2	0.831	[T/C]	N/A	N/A	success	no		no		184956810
COBRA3-309	m625	Validated SNPs	COBRA3	0.937	[T/G]	N/A	N/A	success	no		no		184956811
COBRA3-423	m1120	Validated SNPs	COBRA3	0.894	[T/G]	N/A	N/A	failed	no		no		184956812
COBRA3-505	m1340	Validated SNPs	COBRA3	0.995	[T/C]	N/A	N/A	failed	no		no		184956813
COBRA3-583	m1163	Validated SNPs	COBRA3	0.79	[A/T]	N/A	N/A	failed	no		no		184956814
COBRA3-644	m626	Validated SNPs	COBRA3	0.81	[C/G]	N/A	N/A	success	no	-	yes	6_1	184956815
CT_1127-416	m627	Validated SNPs	CT_1127	0.902	[T/G]	N/A	N/A	success	no		no		184975258
CT_118-170	m628	Validated SNPs	CT_118	0.96	[T/C]	N/A	N/A	success	no		no		no_ss_accession
CT_118-277	m629	Validated SNPs	CT_118	0.893	[A/G]	N/A	N/A	success	no		no		184975263
CT_1277-707	m630	Validated SNPs	CT_1277	0.574	[T/G]	N/A	N/A	success	no		no		184975266
CT_1281-632	m631	Validated SNPs	CT_1281	0.815	[C/G]	N/A	N/A	success	no		no		184975270
CT_1353-1037	m1179	Validated SNPs	CT_1353	0.604	[T/C]	N/A	N/A	failed	no		no		no_ss_accession
CT_1399-230	m632	Validated SNPs	CT_1399	0.978	[T/C]	N/A	N/A	success	no		no		no_ss_accession
CT_1407-232	m633	Validated SNPs	CT_1407	0.708	[A/G]	N/A	N/A	success	no		no		184975274
CT_1487-351	m1211	Validated SNPs	CT_1487	0.878	[C/G]	N/A	N/A	failed	no		no		184975277
CT_1519-636	m634	Validated SNPs	CT_1519	0.816	[A/G]	N/A	N/A	success	yes	2M_1	yes	2	184975280
CT_1548-1019	m1478	Validated SNPs	CT_1548	0.975	[T/C]	N/A	N/A	failed	no		no		no_ss_accession
CT_1548-409	m635	Validated SNPs	CT_1548	0.885	[T/G]	N/A	N/A	success	no	-	yes	2	184975283
CT_1555-777	m636	Validated SNPs	CT_1555	0.692	[A/G]	N/A	N/A	success	no		no		no_ss_accession
CT_1555-927	m1464	Validated SNPs	CT_1555	0.849	[T/C]	N/A	N/A	failed	no		no		no_ss_accession
CT_1605-714	m1322	Validated SNPs	CT_1605	0.763	[A/G]	N/A	N/A	failed	no		no		184975286
CT_1800-1292	m1181	Validated SNPs	CT_1800	0.983	[A/G]	N/A	N/A	failed	no		no		184975288
CT_1912-73	m637	Validated SNPs	CT_1912	0.944	[A/G]	N/A	N/A	success	no		no		184975291
CT_19-467	m1307	Validated SNPs	CT_19	0.579	[T/C]	N/A	N/A	failed	no		no		184975294
CT_1967-650	m638	Validated SNPs	CT_1967	0.902	[T/C]	N/A	N/A	success	yes	10F	no	-	184975297
CT_1968-786	m639	Validated SNPs	CT_1968	0.92	[T/C]	N/A	N/A	success	yes	11M	no	-	184975300
CT_1975-76	m640	Validated SNPs	CT_1975	0.951	[T/C]	N/A	N/A	success	no	-	yes	3_1	184975304
CT_1998-457	m643	Validated SNPs	CT_1998	0.821	[A/G]	N/A	N/A	success	no		no		no_ss_accession
CT_2049-1029	m644	Validated SNPs	CT_2049	0.955	[T/G]	N/A	N/A	success	no	-	yes	5_1	184975307
CT_2116-538	m645	Validated SNPs	CT_2116	0.895	[T/C]	N/A	N/A	success	yes	12F	no	-	184975310
CT_2134-454	m646	Validated SNPs	CT_2134	0.754	[C/G]	N/A	N/A	success	yes	7M	no	-	184975314
CT_2186-169	m1495	Validated SNPs	CT_2186	0.913	[C/G]	N/A	N/A	success	yes	11M	no	-	184975317
CT_2186-366	m647	Validated SNPs	CT_2186	0.809	[A/C]	N/A	N/A	success	yes	11M	yes	11	184975320
CT_2196-641	m648	Validated SNPs	CT_2196	0.971	[T/C]	N/A	N/A	success	yes	3M_2	no	-	184975323
CT_2226-205	m649	Validated SNPs	CT_2226	0.832	[A/C]	N/A	N/A	success	no		no		no_ss_accession
CT_2226-307	m1371	Validated SNPs	CT_2226	0.898	[A/G]	N/A	N/A	success	yes	11F	no	-	184975326
CT_2227-1005	m650	Validated SNPs	CT_2227	0.709	[A/G]	N/A	N/A	success	no		no		184975330
CT_2227-418	m651	Validated SNPs	CT_2227	0.972	[T/C]	N/A	N/A	success	no		no		184975334
CT_2227-697	m652	Validated SNPs	CT_2227	0.715	[T/C]	N/A	N/A	success	no		no		no_ss_accession
CT_2239-1100	m653	Validated SNPs	CT_2239	0.944	[T/C]	N/A	N/A	success	no		no		184975338
CT_2239-1267	m654	Validated SNPs	CT_2239	0.899	[T/C]	N/A	N/A	success	yes	5M	yes	5_3	184975342
CT_2294-254	m656	Validated SNPs	CT_2294	0.818	[T/C]	N/A	N/A	success	no		no		no_ss_accession
CT_2331-294	m657	Validated SNPs	CT_2331	0.952	[A/C]	N/A	N/A	success	no		no		184975344
CT_2334-447	m658	Validated SNPs	CT_2334	0.882	[A/G]	N/A	N/A	success	yes	5F	yes	5_2	184975347
CT_2438-354	m659	Validated SNPs	CT_2438	0.737	[T/C]	N/A	N/A	success	no		no		184975350
CT_2438-465	m660	Validated SNPs	CT_2438	0.973	[A/G]	N/A	N/A	success	no		no		184975353
CT_2527-101	m1474	Validated SNPs	CT_2527	0.934	[A/C]	N/A	N/A	success	yes	9M	no	-	0
CT_2527-199	m661	Validated SNPs	CT_2527	0.94	[T/G]	N/A	N/A	success	no		no		no_ss_accession
CT_2583-1262	m662	Validated SNPs	CT_2583	0.925	[T/C]	N/A	N/A	success	no		no		184975356
CT_2583-379	m663	Validated SNPs	CT_2583	0.797	[T/C]	N/A	N/A	success	no		no		184975359
CT_2593-747	m1324	Validated SNPs	CT_2593	0.898	[T/G]	N/A	N/A	failed	no		no		184975362
CT_2649-787	m664	Validated SNPs	CT_2649	0.863	[T/C]	N/A	N/A	success	no		no		no_ss_accession
CT_2677-137	m665	Validated SNPs	CT_2677	0.946	[A/G]	N/A	N/A	success	no		no		184975365
CT_2678-842	m666	Validated SNPs	CT_2678	0.562	[C/G]	N/A	N/A	success	yes	8F_1	no	-	184975369
CT_2714-341	m667	Validated SNPs	CT_2714	0.892	[T/C]	N/A	N/A	success	yes	4F	no	-	184975373
CT_2714-442	m668	Validated SNPs	CT_2714	0.948	[A/T]	N/A	N/A	success	yes	4F	no	-	184975376
CT_2714-747	m1178	Validated SNPs	CT_2714	0.739	[A/T]	N/A	N/A	failed	no		no		184975379
CT_272-312	m1469	Validated SNPs	CT_272	0.765	[A/C]	N/A	N/A	failed	no		no		184975382
CT_2739-543	m1193	Validated SNPs	CT_2739	0.985	[T/G]	N/A	N/A	failed	no		no		184975385
CT_2797-350	m669	Validated SNPs	CT_2797	0.83	[A/C]	N/A	N/A	success	no		no		no_ss_accession
CT_2800-894	m670	Validated SNPs	CT_2800	0.987	[T/C]	N/A	N/A	success	no		no		184975388
CT_2843-557	m1089	Validated SNPs	CT_2843	0.909	[A/G]	N/A	N/A	success	yes	4F	no	-	184975391
CT_2891-73	m671	Validated SNPs	CT_2891	0.526	[T/G]	N/A	N/A	success	no		no		184975395
CT_2912-413	m672	Validated SNPs	CT_2912	0.993	[T/C]	N/A	N/A	success	yes	1F	no	-	184975398
CT_2971-480	m1090	Validated SNPs	CT_2971	0.99	[A/C]	N/A	N/A	success	no	-	yes	3_2	184975401
CT_3088-547	m673	Validated SNPs	CT_3088	0.954	[C/G]	N/A	N/A	success	no		no		no_ss_accession
CT_3102-209	m1039	Validated SNPs	CT_3102	0.95	[T/C]	N/A	N/A	success	no	-	yes	11	184975404
CT_3138-348	m1095	Validated SNPs	CT_3138	0.718	[T/C]	N/A	N/A	failed	no		no		no_ss_accession
CT_3150-1346	m674	Validated SNPs	CT_3150	0.937	[T/C]	N/A	N/A	success	no		no		184975407
CT_3185-606	m675	Validated SNPs	CT_3185	0.94	[T/C]	N/A	N/A	success	no		no		no_ss_accession
CT_3185-779	m1214	Validated SNPs	CT_3185	0.973	[A/G]	N/A	N/A	failed	no		no		no_ss_accession
CT_3195-736	m1166	Validated SNPs	CT_3195	0.82	[A/G]	N/A	N/A	failed	no		no		184975410
CT_3195-85	m676	Validated SNPs	CT_3195	0.991	[A/C]	N/A	N/A	success	no		no		no_ss_accession
CT_3225-1035	m677	Validated SNPs	CT_3225	0.948	[A/G]	N/A	N/A	success	no		no		no_ss_accession
CT_3268-191	m1114	Validated SNPs	CT_3268	0.996	[T/G]	N/A	N/A	failed	no		no		184975412
CT_3270-591	m678	Validated SNPs	CT_3270	0.99	[T/C]	N/A	N/A	success	no		no		no_ss_accession
CT_3270-856	m679	Validated SNPs	CT_3270	0.743	[A/T]	N/A	N/A	success	no		no		no_ss_accession
CT_332-673	m1277	Validated SNPs	CT_332	0.951	[T/G]	N/A	N/A	failed	no		no		no_ss_accession
CT_3359-427	m680	Validated SNPs	CT_3359	0.934	[A/T]	N/A	N/A	success	yes	5M	yes	5_3	184975417
CT_3395-527	m1025	Validated SNPs	CT_3395	0.875	[C/G]	N/A	N/A	failed	no		no		no_ss_accession
CT_3397-286	m682	Validated SNPs	CT_3397	0.968	[T/C]	N/A	N/A	success	yes	5M	no	-	184975420
CT_3397-445	m1275	Validated SNPs	CT_3397	0.959	[T/C]	N/A	N/A	failed	no		no		184975423
CT_3398-439	m683	Validated SNPs	CT_3398	0.854	[T/C]	N/A	N/A	success	no		no		184975428
CT_3440-658	m684	Validated SNPs	CT_3440	0.952	[T/G]	N/A	N/A	success	no		no		no_ss_accession
CT_3538-278	m685	Validated SNPs	CT_3538	0.869	[T/C]	N/A	N/A	success	yes	3F	no	-	184975431
CT_3538-668	m686	Validated SNPs	CT_3538	0.59	[T/G]	N/A	N/A	success	no		no		184975434
CT_3578-639	m687	Validated SNPs	CT_3578	0.902	[T/C]	N/A	N/A	success	no		no		no_ss_accession
CT_3599-562	m688	Validated SNPs	CT_3599	0.811	[A/C]	N/A	N/A	success	no		no		184975437
CT_3648-356	m1494	Validated SNPs	CT_3648	0.505	[T/G]	N/A	N/A	failed	no		no		184975440
CT_3670-1373	m689	Validated SNPs	CT_3670	0.974	[T/C]	N/A	N/A	success	no		no		no_ss_accession
CT_3676-163	m690	Validated SNPs	CT_3676	0.905	[A/G]	N/A	N/A	success	no		no		no_ss_accession
CT_3689-276	m1278	Validated SNPs	CT_3689	0.976	[T/C]	N/A	N/A	failed	no		no		184975443
CT_3700-567	m691	Validated SNPs	CT_3700	0.88	[T/G]	N/A	N/A	success	no	-	yes	1	184975446
CT_371-425	m692	Validated SNPs	CT_371	0.842	[A/G]	N/A	N/A	success	yes	3M_1	yes	3_1	184975450
CT_3724-1409	m693	Validated SNPs	CT_3724	0.876	[A/G]	N/A	N/A	success	no		no		no_ss_accession
CT_3724-995	m694	Validated SNPs	CT_3724	0.757	[T/C]	N/A	N/A	success	no	-	yes	7_3	184975453
CT_3782-445	m1027	Validated SNPs	CT_3782	0.839	[T/C]	N/A	N/A	failed	no		no		184975456
CT_3808-277	m697	Validated SNPs	CT_3808	0.825	[A/C]	N/A	N/A	success	no		no		no_ss_accession
CT_3813-360	m698	Validated SNPs	CT_3813	0.966	[T/C]	N/A	N/A	success	no		no		184975459
CT_384-490	m1196	Validated SNPs	CT_384	0.832	[A/C]	N/A	N/A	failed	no		no		184975463
CT_3914-72	m699	Validated SNPs	CT_3914	0.871	[A/G]	N/A	N/A	success	yes	8F_1	no	-	184975466
CT_3963-204	m700	Validated SNPs	CT_3963	0.942	[A/C]	N/A	N/A	success	yes	9M	yes	9	184975469
CT_3999-461	m701	Validated SNPs	CT_3999	0.993	[C/G]	N/A	N/A	success	yes	9M	no	-	184975472
CT_4009-239	m702	Validated SNPs	CT_4009	0.844	[T/C]	N/A	N/A	success	yes	7M	no	-	184975476
CT_4080-251	m1337	Validated SNPs	CT_4080	0.961	[T/C]	N/A	N/A	failed	no		no		184975480
CT_4091-234	m703	Validated SNPs	CT_4091	0.976	[C/G]	N/A	N/A	success	yes	8M	no	-	184975483
CT_4095-179	m1159	Validated SNPs	CT_4095	0.921	[A/G]	N/A	N/A	failed	no		no		184975486
CT_4095-650	m704	Validated SNPs	CT_4095	0.838	[A/C]	N/A	N/A	success	no		no		no_ss_accession
CT_4109-870	m705	Validated SNPs	CT_4109	0.895	[A/G]	N/A	N/A	success	no		no		184975489
CT_4122-340	m1532	Validated SNPs	CT_4122	0.648	[T/C]	N/A	N/A	failed	no		no		184975492
CT_415-144	m706	Validated SNPs	CT_415	0.898	[T/C]	N/A	N/A	success	no		no		184975495
CT_43-228	m707	Validated SNPs	CT_43	0.81	[A/G]	N/A	N/A	success	yes	3M_1	yes	3_1	184975498
CT_477-270	m708	Validated SNPs	CT_477	0.894	[A/G]	N/A	N/A	success	no		no		no_ss_accession
CT_51-647	m709	Validated SNPs	CT_51	0.899	[T/G]	N/A	N/A	success	no		no		184975501
CT_581-586	m1242	Validated SNPs	CT_581	0.951	[T/C]	N/A	N/A	failed	no		no		184975505
CT_727-517	m1426	Validated SNPs	CT_727	0.781	[A/C]	N/A	N/A	failed	no		no		184975508
CT_825-1149	m710	Validated SNPs	CT_825	0.889	[T/C]	N/A	N/A	success	no		no		no_ss_accession
CT1036-1834	m1441	Validated SNPs	CT1036	0.773	[C/G]	N/A	N/A	failed	no		no		no_ss_accession
CT1996-111	m641	Validated SNPs	CT1996	0.951	[T/C]	N/A	N/A	success	no		no		184975511
CT1996-281	m642	Validated SNPs	CT1996	0.716	[C/G]	N/A	N/A	success	yes	3F	no	-	184975515
CT2265-442	m655	Validated SNPs	CT2265	0.73	[C/G]	N/A	N/A	success	no	-	yes	6_1	184975519
CT3360-214	m681	Validated SNPs	CT3360	0.943	[T/C]	N/A	N/A	success	yes	6F	no	-	184975522
CT3762-288	m695	Validated SNPs	CT3762	0.949	[C/G]	N/A	N/A	success	yes	1M	no	-	184975525
CT3764-1050	m696	Validated SNPs	CT3764	0.662	[C/G]	N/A	N/A	success	yes	3F	no	-	184975528
CT3764-793	m1201	Validated SNPs	CT3764	0.702	[A/T]	N/A	N/A	failed	no		no		184975531
Dhn1-187	m712	Validated SNPs	Dhn1	0.727	[A/G]	N/A	N/A	success	yes	8M	no	-	184956816
Dhn1-413	m1121	Validated SNPs	Dhn1	0.675	[A/G]	N/A	N/A	failed	no		no		184956817
Dhn1-612	m715	Validated SNPs	Dhn1	0.729	[C/G]	N/A	N/A	success	yes	not mapped	no	-	184956818
Dhn2-264	m716	Validated SNPs	Dhn2	0.981	[A/G]	N/A	N/A	success	no	-	yes	8	184956819
ERD3-170	m719	Validated SNPs	ERD3	0.907	[T/C]	N/A	N/A	success	no		no		no_ss_accession
Glucan-900	m720	Validated SNPs	Glucan	0.848	[T/C]	N/A	N/A	success	no		no		no_ss_accession
GRP3-162	m1413	Validated SNPs	GRP3	0.542	[C/G]	N/A	N/A	failed	no		no		184956821
GRP3-402	m1480	Validated SNPs	GRP3	0.946	[T/G]	N/A	N/A	failed	no		no		no_ss_accession
HDZ31-1324	m1477	Validated SNPs	HDZ31	0.971	[T/C]	N/A	N/A	failed	no		no		184956825
HDZ31-136	m723	Validated SNPs	HDZ31	0.937	[A/G]	N/A	N/A	success	yes	6M	no	-	184956822
HDZ31-1632	m724	Validated SNPs	HDZ31	0.933	[T/C]	N/A	N/A	success	no		no		184956827
HDZ31-2776	m725	Validated SNPs	HDZ31	0.973	[A/T]	N/A	N/A	success	no		no		no_ss_accession
HDZ31-3292	m726	Validated SNPs	HDZ31	0.801	[A/G]	N/A	N/A	success	yes	6M	no	-	184956831
Korrigan-1395	m727	Validated SNPs	Korrigan	0.937	[A/G]	N/A	N/A	success	no		no		184956841
Korrigan-1687	m728	Validated SNPs	Korrigan	0.954	[T/G]	N/A	N/A	success	no		no		184956843
Korrigan-1801	m729	Validated SNPs	Korrigan	0.919	[A/T]	N/A	N/A	success	no		no		184956844
Korrigan-2019	m730	Validated SNPs	Korrigan	0.72	[A/G]	N/A	N/A	success	no		no		184956845
Korrigan-255	m1187	Validated SNPs	Korrigan	0.946	[T/C]	N/A	N/A	failed	no		no		184956833
Korrigan-2722	m731	Validated SNPs	Korrigan	0.891	[T/C]	N/A	N/A	success	no		no		184956848
Korrigan-635	m732	Validated SNPs	Korrigan	0.973	[T/G]	N/A	N/A	success	yes	12F	yes	12_1	184956836
Korrigan-83	m733	Validated SNPs	Korrigan	0.921	[A/C]	N/A	N/A	success	no		no		184956832
Korrigan-987	m734	Validated SNPs	Korrigan	0.968	[T/C]	N/A	N/A	success	yes	12F	yes	12_1	184956838
LAC2-635	m736	Validated SNPs	LAC2	0.622	[A/C]	N/A	N/A	success	no		no		no_ss_accession
LAC2-816	m737	Validated SNPs	LAC2	0.89	[A/C]	N/A	N/A	success	no		no		no_ss_accession
LIM2-1100	m738	Validated SNPs	LIM2	0.806	[T/C]	N/A	N/A	success	yes	7M	no	-	184956849
LIM2-2005	m739	Validated SNPs	LIM2	0.887	[A/G]	N/A	N/A	success	yes	7F	yes	7_1	184956850
LIM2-2372	m740	Validated SNPs	LIM2	0.998	[T/C]	N/A	N/A	success	yes	7F	yes	7_1	184956851
LP3-1-324	m741	Validated SNPs	LP3-1	0.937	[A/G]	N/A	N/A	success	yes	2M_1	yes	2	184956852
LP3-3-298	m744	Validated SNPs	LP3-3	0.845	[C/G]	N/A	N/A	success	no		no		184956853
Myb1-1189	m746	Validated SNPs	Myb1	0.685	[T/C]	N/A	N/A	success	no		no		184956860
Myb1-294	m747	Validated SNPs	Myb1	0.96	[A/G]	N/A	N/A	success	no		no		184956857
Myb14-258	m748	Validated SNPs	Myb14	0.996	[T/G]	N/A	N/A	success	no		no		184956855
Myb14-449	m1026	Validated SNPs	Myb14	0.727	[T/C]	N/A	N/A	success	yes	2F	yes	2	184956856
Myb14-74	m750	Validated SNPs	Myb14	0.818	[T/C]	N/A	N/A	success	no		no		184956854
Myb1-710	m751	Validated SNPs	Myb1	0.946	[T/C]	N/A	N/A	success	no		no		184956858
Myb1-906	m752	Validated SNPs	Myb1	0.949	[A/C]	N/A	N/A	success	no		no		184956859
Myb2-111	m753	Validated SNPs	Myb2	0.914	[A/G]	N/A	N/A	success	yes	11F	yes	11	184956861
Myb2-1553	m754	Validated SNPs	Myb2	0.912	[T/C]	N/A	N/A	success	no		no		184956867
Myb2-1811	m755	Validated SNPs	Myb2	0.942	[T/C]	N/A	N/A	success	no		no		184956868
Myb2-194	m756	Validated SNPs	Myb2	0.977	[A/T]	N/A	N/A	success	yes	not mapped	no	-	184956862
Myb2-526	m757	Validated SNPs	Myb2	0.953	[A/T]	N/A	N/A	success	no	-	yes	11	184956864
Myb2-844	m758	Validated SNPs	Myb2	0.972	[A/G]	N/A	N/A	success	yes	not mapped	no	-	184956865
Myb4-119	m759	Validated SNPs	Myb4	0.971	[T/G]	N/A	N/A	success	no		no		184956869
Myb8-786	m760	Validated SNPs	Myb8	0.805	[T/C]	N/A	N/A	success	yes	8M	no	-	184956870
PAL1-P31-1118	m1132	Validated SNPs	PAL1-P31	0.599	[T/G]	N/A	N/A	failed	no		no		184956873
PAL1-P31-1508	m1205	Validated SNPs	PAL1-P31	0.898	[T/C]	N/A	N/A	failed	no		no		184956874
PAL1-P31-36	m761	Validated SNPs	PAL1-P31	0.65	[T/G]	N/A	N/A	success	no		no		no_ss_accession
PAL1-P31-371	m762	Validated SNPs	PAL1-P31	0.939	[T/C]	N/A	N/A	success	no		no		no_ss_accession
PAL1-P31-704	m1174	Validated SNPs	PAL1-P31	0.892	[T/C]	N/A	N/A	failed	no		no		184956872
PFK-203	m1034	Validated SNPs	PFK	0.602	[A/G]	N/A	N/A	failed	no		no		184956875
PFK-267	m764	Validated SNPs	PFK	0.707	[C/G]	N/A	N/A	success	no		no		no_ss_accession
PFK-39	m765	Validated SNPs	PFK	0.874	[A/G]	N/A	N/A	success	no	-	yes	11	184956876
PHY-N-25	m766	Validated SNPs	PHY-N	0.976	[C/G]	N/A	N/A	success	no		no		184956877
PHY-N-258	m767	Validated SNPs	PHY-N	0.935	[A/G]	N/A	N/A	success	no		no		no_ss_accession
Pp1-312	m981	Validated SNPs	Pp1	0.621	[A/T]	N/A	N/A	success	no		no		184956878
PR-AGP4-1021	m982	Validated SNPs	PR-AGP4	0.844	[T/G]	N/A	N/A	success	no		no		184956880
PR-AGP4-1165	m1265	Validated SNPs	PR-AGP4	0.568	[A/T]	N/A	N/A	failed	no		no		184956881
PR-AGP4-132	m1133	Validated SNPs	PR-AGP4	0.757	[A/G]	N/A	N/A	failed	no		no		no_ss_accession
PR-AGP4-1376	m983	Validated SNPs	PR-AGP4	0.953	[T/C]	N/A	N/A	success	yes	7M	yes	7_2	184956882
PR-AGP4-802	m984	Validated SNPs	PR-AGP4	0.951	[T/C]	N/A	N/A	success	no	-	yes	7_2	184956879
PR-AGP4-913	m985	Validated SNPs	PR-AGP4	0.772	[T/C]	N/A	N/A	success	no		no		no_ss_accession
RD21-566	m986	Validated SNPs	RD21	0.891	[A/G]	N/A	N/A	success	no		no		184956883
SCL1-1434	m987	Validated SNPs	SCL1	0.984	[A/G]	N/A	N/A	success	yes	9M	no	-	no_ss_accession
SCL1-1749	m988	Validated SNPs	SCL1	0.957	[A/G]	N/A	N/A	success	no		no		184956888
SCL1-228	m989	Validated SNPs	SCL1	0.966	[T/C]	N/A	N/A	success	no		no		184956884
SCL1-318	m1212	Validated SNPs	SCL1	0.86	[T/C]	N/A	N/A	success	yes	9M	no	-	184956885
SCL1-431	m990	Validated SNPs	SCL1	0.895	[A/G]	N/A	N/A	success	no		no		184956886
SCL1-663	m1519	Validated SNPs	SCL1	0.972	[A/G]	N/A	N/A	failed	no		no		184956887
THE1-390	m991	Validated SNPs	THE1	0.914	[A/C]	N/A	N/A	success	yes	5M	no	-	184956890
THE1-74	m1294	Validated SNPs	THE1	0.684	[A/G]	N/A	N/A	failed	no		no		184956889
