# Supplementary material for: Development and implementation of a highly-multiplexed SNP array for genetic mapping in maritime pine and comparative mapping with loblolly pine
Source: BMC Genomics. 2011 Jul 18;12:368. doi: 10.1186/1471-2164-12-368 (PMC3146957; doi:10.1186/1471-2164-12-368)
Supplement: Additional file 8 — COS markers between TGI pine, TGI spruce and maritime pine unigene. [file 1471-2164-12-368-S8.XLS]

## Sheet: additional file 8
Additional file 8: COS markers between TGI pine, TGI spruce and maritime pine Unigene
Type A: Best hit either with plant or NCBI nr database
Type B: a hit only with NCBI nr database
Type C: no hit with both protein databases but showing at least one homolog with the maritime pine dataset
Type D: Only present in Pine and Spruce TGI unigene
Type E: potentially corresponding to duplicated genes within the Pine or Spruce genome
PLAZA, http://bioinformatics.psb.ugent.be/plaza/
Type	Family	Pine TC	PLAZA ID	Picea TC	PLAZA ID	Pine TC NR ID	Pine TC NR description	Pince TC NR e_value	Pine TC NR Bits	Pinaster accession ID
A	1	TC91663	VV00G29355	DR474889	CP00082G00070	ABK26521	unknown [Picea sitchensis]	0	409
A	2	TC101656	CP00007G00860	DR483266	VV10G01610	ABR17751	unknown [Picea sitchensis]	0	406	CL903CT210
A	3	DR119015	CP00175G00170	DR486951	CP00175G00170	XP_002280701	PREDICTED: hypothetical protein [Vitis vinifera]	0	229
A	4	CT577975	CP00003G01420	DR487168	CP00003G01420	XP_002273477	PREDICTED: hypothetical protein [Vitis vinifera]	0	187	LG0ACA23YI12RM1
A	5	TC82434	VV04G15350	DR498986	VV04G15350	EEF50443	conserved hypothetical protein [Ricinus communis]	4e-38	140
A	6	TC105519	AT4G19110	DR499825		ABR18157	unknown [Picea sitchensis]	0	347	049E01
A	7	TC113468	PT00G04500	DR501712	PT02G12850	ABR16947	unknown [Picea sitchensis]	5e-15	85.9
A	8	TC113615	AT4G31600	DR503587		NP_567879	UDP-glucuronic acid/UDP-N-acetylgalactosamine transporter-related [Arabidopsis thaliana] gb|AAK68758.1| putative protein [Arabidopsis thaliana] gb|AAL47342.1| putative protein [Arabidopsis thaliana]	1e-09	68.2
A	9	AW626617	PT10G04080	DR511403	AT1G67530	XP_002314542	predicted protein [Populus trichocarpa] gb|EEF00713.1| predicted protein [Populus trichocarpa]	0	191
A	10	CF393133	PT04G08580	DR512899	PT04G08580	ABR16284	unknown [Picea sitchensis]	0	256
A	11	TC87571	VV10G03540	DR516993	VV10G03540	XP_002274947	PREDICTED: hypothetical protein [Vitis vinifera]	0	288	WZ0APPAA1YO14FM1
A	12	TC87393	VV00G08905	DR522066	VV00G08905	ABR16041	unknown [Picea sitchensis]	0	327
A	13	CX650835	SB07G021950	DR523555		ACN40493	unknown [Picea sitchensis]	0	214
A	14	DR164264	VV14G06490	DR527788	VV14G06490	XP_002279923	PREDICTED: hypothetical protein [Vitis vinifera]	0	266
A	15	TC109087	PP00352G00340	DR530394	CP00929G00040	ABR16254	unknown [Picea sitchensis]	0	824	LG0ACA25YI23RM1
A	16	CF669960	PT15G01150	DR530689	VV16G06180	ABR16265	unknown [Picea sitchensis]	2e-27	77.4
A	17	CT582926	SB03G007150	DR531322	CP00065G01210	ABR16294	unknown [Picea sitchensis]	0	234	LG0ACA11YA10RM1
A	18	DR054174	CP00132G00410	DR535061	VV12G05570	ACN40203	unknown [Picea sitchensis]	0	346
A	19	TC91528	AT1G04920	DR535613	PT01G22780	ABR16550	unknown [Picea sitchensis]	0	636
A	20	CO164069	PP00019G01730	DR538845	PP00019G01730	XP_001755746	predicted protein [Physcomitrella patens subsp. patens] gb|EDQ79419.1| predicted protein [Physcomitrella patens subsp. patens]	2e-13	80.5
A	21	TC100640	PT19G04740	DR544052	PT19G04740	XP_002325913	predicted protein [Populus trichocarpa] gb|EEF00295.1| predicted protein [Populus trichocarpa]	0	509
A	22	TC87209	VV06G04700	EX413231	VV06G04700	CAN80345	hypothetical protein [Vitis vinifera]	1e-27	129	WZ0APPAE4YP24FM1
A	23	TC109182	PP00053G01300	DR545066	PP00054G00090	XP_001762262	predicted protein [Physcomitrella patens subsp. patens] gb|EDQ73054.1| predicted protein [Physcomitrella patens subsp. patens]	0	256
A	24	TC87684	VV09G10980	DR549094	VV09G10980	XP_002266544	PREDICTED: hypothetical protein [Vitis vinifera]	1e-37	160
A	25	TC81692	PT00G05305	DR549340	PT00G05305	ABK25116	unknown [Picea sitchensis]	0	328
A	26	TC81470	VV06G00090	DR549631	VV06G00090	ABK26029	unknown [Picea sitchensis]	0	305
A	27	TC98880	VV08G12970	DR549677	PT03G02350	XP_002277150	PREDICTED: hypothetical protein [Vitis vinifera]	0	214	087G01
A	28	TC88987	OS04G41100	DR550141		ACN40935	unknown [Picea sitchensis]	0	381
A	29	TC89045	AT3G54140	DR551300	AT3G54140	ABK24723	unknown [Picea sitchensis]	0	315
A	30	TC93327	PP00028G01860	DR551457	PP00028G01860	CAN78103	hypothetical protein [Vitis vinifera]	1e-36	146	CL976CT3995
A	31	NP1369775	VVMG01320	DR556335	OSMG00550	AAW30364	ribosomal protein S19 [Pinus thunbergii]	1e-26	122
A	32	BM133493	OS02G56050	DR558094	CP00012G02590
A	33	TC111142	VV18G11460	DR565066	VV18G11460	XP_002281084	PREDICTED: hypothetical protein [Vitis vinifera] emb|CAO61097.1| unnamed protein product [Vitis vinifera]	0	431
A	34	TC92450	CP00006G03850	DR566103	PT01G26680	XP_002300359	predicted protein [Populus trichocarpa] gb|EEE85164.1| predicted protein [Populus trichocarpa]	0	423
A	35	TC90368	VV07G02600	DR567445	VV07G02600	XP_002272042	PREDICTED: hypothetical protein [Vitis vinifera] emb|CAO22447.1| unnamed protein product [Vitis vinifera]	0	347
A	36	TC85698	VV13G03640	DR568892	VV13G03640	XP_002283725	PREDICTED: hypothetical protein [Vitis vinifera] emb|CAO69217.1| unnamed protein product [Vitis vinifera]	0	262
A	37	TC108030	VV11G04290	DR570623	PT06G10130	XP_002281292	PREDICTED: hypothetical protein [Vitis vinifera]	0	235	LG0ACA12YM13RM1
A	38	TC85235	CP00252G00180	DR570676	CP00252G00180	EEF31273	Adenosine 3'-phospho 5'-phosphosulfate transporter, putative [Ricinus communis]	0	376
A	39	CD023394	VV18G04390	DR571689	VV18G04390	XP_002284209	PREDICTED: hypothetical protein [Vitis vinifera] emb|CAO61743.1| unnamed protein product [Vitis vinifera]	8e-07	56.6
A	40	TC114286	OS01G21610	DR573360	AT4G01660	EEF47143	Ubiquinone biosynthesis protein coq-8, putative [Ricinus communis]	0	211	090H03
A	41	CT576064	PP00131G00600	DR574341	VV09G01720	BAD80749	myosin class 11-2 [Adiantum capillus-veneris]	0	325	LG0ACA5YN09RM1
A	42	CD025551		DR575849	VV05G00570
A	43	TC84423	CP01008G00030	DR576477	PP00226G00270	XP_002276323	PREDICTED: hypothetical protein [Vitis vinifera]	0	197
A	44	TC102212	AT5G40270	DR576863	CP00069G00240	XP_002264209	PREDICTED: hypothetical protein [Vitis vinifera]	0	373
A	45	TC113112	VV11G04720	DR580795	VV11G04720	XP_002284885	PREDICTED: similar to ATPDR4/PDR4 (PLEIOTROPIC DRUG RESISTANCE 4); ATPase, coupled to transmembrane movement of substances [Vitis vinifera]	0	423
A	46	CF397998	AT1G49450	DR583445	PT00G20650	CAK22425	WD-40 repeat family protein [Beta vulgaris]	2e-21	106
A	47	TC83915	PT17G03200	DR586688	PT17G03200	XP_002270334	PREDICTED: hypothetical protein [Vitis vinifera]	0	330
A	48	BE496359		DR587782	VV18G05810
A	49	TC108342	CP00005G00580	EX441661	PT00G01525	CAO46524	unnamed protein product [Vitis vinifera]	0	690	122H10_2A
A	50	TC103137	VV00G03735	DR594605	PP00118G00420	XP_002269775	PREDICTED: hypothetical protein [Vitis vinifera]	0	212
A	51	CD023492		DV970716	PP00087G00240
A	52	BQ654512	VV09G06890	DV973063	VV09G06890	CAN66492	hypothetical protein [Vitis vinifera]	0	280
A	53	TC114397	OS03G14170	DV974041	VV04G04810	ABD32702	Chalcone and stilbene synthases, N-terminal; Chalcone and stilbene synthases, C-terminal; Very-long-chain 3-ketoacyl-CoA synthase [Medicago truncatula]	0	325
A	54	TC106478	CP00018G01190	DV979180	VV02G05310	EEF50403	ESC, putative [Ricinus communis]	9.99995e-41	158
A	55	CD021752	VV04G02770	DV984546	VV04G02770	BAE80326	retinoblastoma related protein [Camellia sinensis]	3e-08	61.2
A	56	TC99680	AT1G64110	DV985293	VV02G00640	NP_001117544	AAA-type ATPase family protein [Arabidopsis thaliana]	0	160
A	57	TC109055	SB04G036910	DV987115	SB04G036910	NP_001151541	transcriptional corepressor LEUNIG [Zea mays] gb|ACG43244.1| transcriptional corepressor LEUNIG [Zea mays]	0	199
A	58	CF402003	PP00158G00770	DV987186	PP00107G00750	ACN39861	unknown [Picea sitchensis]	4.00001e-40	168
A	59	TC85987	AT3G10600	DV993293	OS12G06060	NP_187671	CAT7 (CATIONIC AMINO ACID TRANSPORTER 7); cationic amino acid transmembrane transporter [Arabidopsis thaliana] gb|AAG51376.1|AC011560_8 putative amino acid transporter; 33388-30195 [Arabidopsis thaliana] gb|AAF76365.1| amino acid transporter, putative [Ar	0	315
A	60	BQ290447		DV993904	OS07G42410
A	61	CF668273	CP00027G00390	DV994494	PT00G19355	XP_002329828	predicted protein [Populus trichocarpa] gb|EEF08021.1| predicted protein [Populus trichocarpa]	0	179
A	62	AW755221		DV994688	PP00020G00120	ABR18312	unknown [Picea sitchensis]	9.99967e-42	172
A	63	DR070470	PT00G35980	DV995948	PT00G35980	ABR18473	unknown [Picea sitchensis]	5e-39	165
A	64	TC88483	CP01244G00020	DV996798		ABK23259	unknown [Picea sitchensis] gb|ABK25926.1| unknown [Picea sitchensis] gb|ABR17098.1| unknown [Picea sitchensis]	6e-24	115
A	65	TC97676	PP00122G00160	DV997145	PP00122G00160	XP_001770153	predicted protein [Physcomitrella patens subsp. patens] gb|EDQ64987.1| predicted protein [Physcomitrella patens subsp. patens]	1e-12	79	LG0ACA12YL09RM1
A	66	TC84344	PT05G04370	DV997462	VV00G24960	XP_002306437	predicted protein [Populus trichocarpa] gb|EEE93433.1| predicted protein [Populus trichocarpa]	0	189
A	67	BQ290862		DV997983	OS01G55190
A	68	TC104346	ATMG00580	ES228120		XP_002273426	PREDICTED: similar to NADH dehydrogenase subunit 7 [Vitis vinifera]	0	259
A	69	AW985189	VV19G05900	ES249529		EEF39425	hypothetical protein RCOM_0586940 [Ricinus communis]	3e-06	54.7
A	70	DR385780	PT00G00110	ES250044	PT00G00110	XP_002326123	predicted protein [Populus trichocarpa] gb|EEE71793.1| predicted protein [Populus trichocarpa]	0	472
A	71	CT583611	CP00131G00280	ES253683	PT01G13860	EEF46304	conserved hypothetical protein [Ricinus communis]	8e-14	81.3	LG0ACA1YA13RM1
A	72	TC99122	CP00676G00020	ES254009	VV05G17400	XP_002280863	PREDICTED: hypothetical protein [Vitis vinifera] emb|CAO46393.1| unnamed protein product [Vitis vinifera]	3e-37	159	LG0ACA14YK14RM1
A	73	TC111815	VV11G03960	ES257252	PP00055G00770	EEF48250	site-1 protease, putative [Ricinus communis]	1e-10	55.1
A	74	AW065015	PT00G42120	ES257877	AT1G63770	ABR18089	unknown [Picea sitchensis]	0	225
A	75	TC90600	OS11G43900	ES259366	OS11G43900	ABK22509	unknown [Picea sitchensis] gb|ABK22550.1| unknown [Picea sitchensis] gb|ABK22629.1| unknown [Picea sitchensis] gb|ABK25597.1| unknown [Picea sitchensis] gb|ACN40185.1| unknown [Picea sitchensis] gb|ACN40631.1| unknown [Picea sitchensis] gb|ACN40996.1| unk	0	265
A	76	TC94723	SB07G024330	ES260674	PT09G02270	EAZ43636	hypothetical protein OsJ_28259 [Oryza sativa Japonica Group]	0	688
A	77	TC81585	VV15G02850	ES262712	VV15G02850	XP_002280748	PREDICTED: hypothetical protein [Vitis vinifera] emb|CAO24528.1| unnamed protein product [Vitis vinifera]	0	342
A	78	TC86547	VV14G13220	ES290891	CP00151G00010	ABR17838	unknown [Picea sitchensis]	0	489
A	79	CT579475	VV08G09420	ES659713	VV08G09420	XP_002269847	PREDICTED: hypothetical protein [Vitis vinifera]	1e-29	133	LG0ACA2YH13RM1
A	80	BX679269	CP00011G00410	ES660913	PT02G15590	ABD28704	WD40-like [Medicago truncatula]	5e-10	67.4
A	81	BF049714	AT5G65750	ES664342	AT5G65750	CAA16684	oxoglutarate dehydrogenase - like protein [Arabidopsis thaliana]	5e-25	117
A	82	DN462961	PT09G13070	ES665533	CP00081G01140	XP_002314164	predicted protein [Populus trichocarpa] gb|EEE88119.1| predicted protein [Populus trichocarpa]	8e-32	141
A	83	CF478214	PT15G05970	AM169567	PT12G08140	XP_002322206	predicted protein [Populus trichocarpa] gb|EEF06333.1| predicted protein [Populus trichocarpa]	0	320
A	84	BM134074	CP00040G00480	AM171074	CP00040G00480	XP_002324445	predicted protein [Populus trichocarpa] gb|EEF03010.1| predicted protein [Populus trichocarpa]	1e-27	125
A	85	CF668979	PT00G09110	AM172060	VV00G03585	EEF29620	dynamin, putative [Ricinus communis]	0	376
A	86	TC96528	VV09G00260	AM173102	SB07G022110	XP_002271263	PREDICTED: hypothetical protein [Vitis vinifera]	0	555
A	87	AA557036	PP00021G00100	AM174119	PP00281G00390	XP_001756159	predicted protein [Physcomitrella patens subsp. patens] gb|EDQ79025.1| predicted protein [Physcomitrella patens subsp. patens]	4e-26	120
A	88	TC100607	VV17G04740	AM174280	VV17G04740	XP_002270918	PREDICTED: hypothetical protein [Vitis vinifera]	0	384	RS09A10
A	89	TC92876	AT2G47960	CK437666	VV00G19175	XP_002269604	PREDICTED: hypothetical protein [Vitis vinifera]	0	352
A	90	BX253598		CO205902	AT2G01860
A	91	TC110062	CP01500G00010	CO207453	CP01500G00010	XP_002267624	PREDICTED: hypothetical protein [Vitis vinifera]	7e-22	108
A	92	TC111068	PT02G24740	ES666155	CP00008G01530	XP_002301781	predicted protein [Populus trichocarpa] gb|EEE81054.1| predicted protein [Populus trichocarpa]	0	202	LG0ACA2YK16RM1
A	93	TC110168	PT11G11570	ES666465	VV02G03310	XP_002300534	predicted protein [Populus trichocarpa] gb|EEE85339.1| predicted protein [Populus trichocarpa]	2e-27	124
A	94	TC82642	VV08G11120	ES854039	PP00093G00630	ABR16893	unknown [Picea sitchensis]	0	375
A	95	TC97413	PT05G01980	ES855487	PT10G15440	XP_002306323	predicted protein [Populus trichocarpa] gb|EEE93319.1| predicted protein [Populus trichocarpa]	0	270
A	96	TC106946	SB01G038990	ES860164	SB01G038990	XP_002465447	hypothetical protein SORBIDRAFT_01g038990 [Sorghum bicolor] gb|EER92445.1| hypothetical protein SORBIDRAFT_01g038990 [Sorghum bicolor]	0	270	CL1798CT3250
A	97	DR387490	CP00086G00700	ES861051	PP00118G01170	XP_002280523	PREDICTED: hypothetical protein [Vitis vinifera]	1e-35	152
A	98	TC106639	VV14G10760	ES862250	VV03G06900	ABK26521	unknown [Picea sitchensis]	0	438
A	99	DN460712	OS02G44770	ES862569	AT1G78610	EAY87006	hypothetical protein OsI_08401 [Oryza sativa Indica Group]	2e-08	63.5
A	100	TC103335	VV00G37080	ES865257	SB01G019010	NP_001064885	Os10g0483400 [Oryza sativa (japonica cultivar-group)] dbj|BAF26799.1| Os10g0483400 [Oryza sativa (japonica cultivar-group)]	0	380
A	101	DR079295	SB02G000430	ES870027	PT09G00230	XP_002459199	hypothetical protein SORBIDRAFT_02g000430 [Sorghum bicolor] gb|EER95720.1| hypothetical protein SORBIDRAFT_02g000430 [Sorghum bicolor]	0	258
A	102	DR111992	PT02G16840	ES870269	PT02G16840	XP_002301425	predicted protein [Populus trichocarpa] gb|EEE80698.1| predicted protein [Populus trichocarpa]	0	198
A	103	CD020755	VV04G02990	ES871250	PT02G05290	XP_002283407	PREDICTED: hypothetical protein [Vitis vinifera]	3e-13	77.8
A	104	DR177943	VV03G05050	ES873133	VV03G05050	XP_002284544	PREDICTED: hypothetical protein [Vitis vinifera]	0	328
A	105	CT581228	AT1G05120	ES873432	SB02G034440	AAB71467	Similar to Saccharomyces RAD16 (gb|X78993). [Arabidopsis thaliana]	8.00141e-43	177	LG0ACA15YL14RM1
A	106	TC96378	VV04G05870	ES873668	VV04G05870	XP_002282750	PREDICTED: hypothetical protein [Vitis vinifera] emb|CAO44251.1| unnamed protein product [Vitis vinifera]	0	210
A	107	BE662444	VV04G00530	ES879106	VV04G00530	EEF45833	conserved hypothetical protein [Ricinus communis]	4e-37	157
A	108	BX682794	VV00G62590	ES880043	CP00066G01100	XP_002275027	PREDICTED: hypothetical protein [Vitis vinifera] emb|CAO64641.1| unnamed protein product [Vitis vinifera]	2.94273e-44	181
A	109	TC105421	CR00046G00490	EX306751	CR00046G00490	XP_001881094	predicted protein [Laccaria bicolor S238N-H82] gb|EDR08024.1| predicted protein [Laccaria bicolor S238N-H82]	0	157
A	110	BX678230	VV08G16250	EX309441	VV08G16250	ABR27716	dirigent-like protein [Picea sitchensis]	4.00001e-41	171	RN68B05
A	111	DR093054	VV18G01900	EX309457	VV18G01900	XP_002285900	PREDICTED: similar to NRPB1 (RNA POLYMERASE II LARGE SUBUNIT); DNA binding / DNA-directed RNA polymerase [Vitis vinifera]	0	228
A	112	BF778249	PP00148G00490	EX312539	PP00148G00490	XP_001772290	predicted protein [Physcomitrella patens subsp. patens] gb|EDQ62943.1| predicted protein [Physcomitrella patens subsp. patens]	3e-36	154
A	113	BE209132		EX313037	CP00043G00570
A	114	TC97387	SB03G027960	EX315733	PT03G12380	XP_002458158	hypothetical protein SORBIDRAFT_03g027960 [Sorghum bicolor] gb|EES03278.1| hypothetical protein SORBIDRAFT_03g027960 [Sorghum bicolor]	0	177
A	115	AL750251	VV12G07490	EX316319	VV12G07490	XP_002266691	PREDICTED: hypothetical protein [Vitis vinifera] emb|CAO41116.1| unnamed protein product [Vitis vinifera]	0	278	AS07D08T3
A	116	TC110904	VV05G09430	EX319917	VV05G09430	XP_002282504	PREDICTED: hypothetical protein [Vitis vinifera]	0	491
A	117	TC81753	VV17G09010	EX324003	VV17G09010	CAO64356	unnamed protein product [Vitis vinifera]	2e-17	94
A	118	TC98013	PP00014G00430	EX325165	PP00015G02690	XP_002280484	PREDICTED: hypothetical protein [Vitis vinifera]	0	468
A	119	TC98292	AT5G61530	EX325564	AT5G61530	NP_568935	small G protein family protein / RhoGAP family protein [Arabidopsis thaliana] sp|Q3E875|RGAP1_ARATH RecName: Full=Uncharacterized Rho GTPase-activating protein At5g61530 gb|AAK76598.1| unknown protein [Arabidopsis thaliana] gb|AAM91816.1| unknown protein	0	385
A	120	TC85373	VV05G12520	EX325921	VV05G12520	XP_002273954	PREDICTED: hypothetical protein [Vitis vinifera] emb|CAO50091.1| unnamed protein product [Vitis vinifera]	9e-21	104
A	121	TC89140	SB02G020940	EX327056	SB02G020940	ABR17173	unknown [Picea sitchensis]	0	342
A	122	TC105954	CP00104G00070	EX328847	CP00104G00070	XP_002270072	PREDICTED: hypothetical protein [Vitis vinifera]	2e-22	108
A	123	BF169731	AT2G21390	EX329619	PT15G04470	EEF49472	coatomer alpha subunit, putative [Ricinus communis]	5e-27	123
A	124	DR021762	AT1G20920	EX330905	PP00307G00330	NP_001077571	DEAD box RNA helicase, putative [Arabidopsis thaliana]	0	237
A	125	BE582093	AT3G06540	EX334410	AT3G06540	CAN62777	hypothetical protein [Vitis vinifera]	4e-11	70.9
A	126	TC92961	VV00G05580	EX336235	VV00G05580	XP_002267285	PREDICTED: hypothetical protein [Vitis vinifera] emb|CAO65953.1| unnamed protein product [Vitis vinifera]	0	441
A	127	TC106533	AT1G05577	EX337409	AT1G05577	ACN28045	unknown [Zea mays]	1e-25	119	031A11
A	128	TC109623	PT00G02250	EX338445	PT00G02250	XP_002273343	PREDICTED: hypothetical protein [Vitis vinifera] emb|CAN76534.1| hypothetical protein [Vitis vinifera]	6e-18	87	CL2408CT1116
A	129	BX680395		EX341953	PT00G01055					RS42H03
A	130	CD018239		EX355411	PT14G08200
A	131	TC92645	VV13G12240	EX355667	VV13G12240	XP_002274296	PREDICTED: hypothetical protein [Vitis vinifera]	2e-15	86.7
A	132	TC97426	PT02G09380	EX355716	CP00036G01570	XP_002301066	predicted protein [Populus trichocarpa] gb|EEE80339.1| predicted protein [Populus trichocarpa]	0	266	RS48F06
A	133	CT580730	PP00059G00930	EX355735	VV00G63065	XP_001763112	predicted protein [Physcomitrella patens subsp. patens] gb|EDQ71989.1| predicted protein [Physcomitrella patens subsp. patens]	6e-36	148	LG0ACA17YB03RM1
A	134	CD021111		EX357430	CP00052G01010
A	135	CF477969	PP00114G00040	EX360603	VV00G57265	XP_001769351	predicted protein [Physcomitrella patens subsp. patens] gb|EDQ65720.1| predicted protein [Physcomitrella patens subsp. patens]	0	191
A	136	CT575049	AT2G35330	EX365702	VV02G07260	NP_181076	protein binding / zinc ion binding [Arabidopsis thaliana] gb|AAM97032.1| unknown protein [Arabidopsis thaliana] gb|AAN15501.1| unknown protein [Arabidopsis thaliana]	3e-18	95.5	LG0ACA8YL14RM1
A	137	TC85273	VV07G09930	EX366997	VV07G09930	EEF29222	conserved hypothetical protein [Ricinus communis]	6e-36	155
A	138	TC85495	PT07G08820	EX368773	VV18G09380	XP_002310156	predicted protein [Populus trichocarpa] gb|EEE90606.1| predicted protein [Populus trichocarpa]	9.80909e-45	184
A	139	CD025438		EX368943	VV00G15065
A	140	TC82022		EX369259	CP00161G00020
A	141	CO196974		EX370335	VV03G05480
A	142	TC88009	AT4G17430	EX370445	AT4G17430	NP_193473	unknown protein [Arabidopsis thaliana] gb|ABF57284.1| At4g17430 [Arabidopsis thaliana]	2e-20	103
A	143	DR119468	PT09G00230	EX370641	VV07G12940	XP_002313575	glutamate-gated kainate-type ion channel receptor subunit GluR5 [Populus trichocarpa] gb|EEE87530.1| glutamate-gated kainate-type ion channel receptor subunit GluR5 [Populus trichocarpa]	0	271
A	144	TC93444	AT2G38840	EX370901	AT2G38840	EEF41389	interferon-induced guanylate-binding protein, putative [Ricinus communis]	0	293
A	145	TC109278	PP00074G00490	EX370918	PP00074G00490	XP_001765175	predicted protein [Physcomitrella patens subsp. patens] gb|EDQ69903.1| predicted protein [Physcomitrella patens subsp. patens]	5e-21	105
A	146	CO169954	CP25278G00030	EX373383	OS09G33680	EEF39260	beta-glucosidase, putative [Ricinus communis]	0	239
A	147	TC103256	VV07G13080	EX373462	AT4G35470	EEF29900	leucine-rich repeat-containing protein, putative [Ricinus communis]	3e-16	57.8
A	148	TC102556	AT5G57930	EX373545	AT5G57930	NP_200601	APO2 (ACCUMULATION OF PHOTOSYSTEM ONE 2) [Arabidopsis thaliana]	0	208
A	149	TC89316	OS12G27060	EX377287	OS12G27060	AAF79278	F14D16.2 [Arabidopsis thaliana]	3e-09	66.6
A	150	BQ697422	CP00159G00140	EX377426	PP00219G00300	ACJ70132	restorer-of-fertility [Brassica napus]	5e-11	70.5
A	151	DR165613	PP00068G00850	EX377698	PP00068G00850	ABR17815	unknown [Picea sitchensis]	0	270
A	152	TC87450	CP00027G01190	EX381455	CP00027G01190	XP_002316658	predicted protein [Populus trichocarpa] gb|EEE97270.1| predicted protein [Populus trichocarpa]	0	268
A	153	TC84642	PT10G13790	EX384469	CP00146G00400	EEF43169	neurobeachin, putative [Ricinus communis]	0	281
A	154	DR101063	VV09G01830	EX390090	VV09G01830	XP_002275659	PREDICTED: hypothetical protein [Vitis vinifera]	0	264
A	155	BX682920	AT5G52180	EX390353	VV00G61730	XP_002273881	PREDICTED: hypothetical protein [Vitis vinifera]	2e-12	76.3	1230000000
A	156	TC110534	PP00074G00120	EX391294	VV00G43440	XP_001765249	predicted protein [Physcomitrella patens subsp. patens] gb|EDQ69977.1| predicted protein [Physcomitrella patens subsp. patens]	3e-21	104
A	157	BG039722	VV04G10180	EX391831	PP00325G00410	XP_002269759	PREDICTED: hypothetical protein [Vitis vinifera]	0	249
A	158	TC111955	OS02G04560	EX391925	VV00G04535	NP_001045836	Os02g0138200 [Oryza sativa (japonica cultivar-group)] dbj|BAD10531.1| RNA recognition motif (RRM)-containing protein-like [Oryza sativa Japonica Group] dbj|BAF07750.1| Os02g0138200 [Oryza sativa (japonica cultivar-group)] gb|EAY84403.1| hypothetical prote	0	205
A	159	TC93051	VV14G03610	EX392350	VV05G04910	CAO17625	unnamed protein product [Vitis vinifera]	5e-19	99.4
A	160	TC81960	CP00127G00290	EX392478	CP00127G00290	AAY78476	RNA polymerase IV second largest subunit [Ginkgo biloba]	0	691	LG0ACA11YE01RM1
A	161	CN852157	VV03G07120	EX392489	PT07G08370	XP_002282435	PREDICTED: hypothetical protein [Vitis vinifera]	2e-10	68.6
A	162	TC113408	AT5G35910	EX393382	AT5G35910	EEF36685	3'-5' exonuclease, putative [Ricinus communis]	0	274
A	163	TC97855	VV06G04060	EX393556	VV06G04060	XP_002282009	PREDICTED: hypothetical protein [Vitis vinifera]	0	126
A	164	TC90210	PP00263G00140	EX393740	CP00179G00500	XP_001779670	predicted protein [Physcomitrella patens subsp. patens] gb|EDQ55466.1| predicted protein [Physcomitrella patens subsp. patens]	0	253
A	165	TC98517	VV02G11300	EX398209	VV02G11300	XP_002263043	PREDICTED: hypothetical protein [Vitis vinifera]	0	240
A	166	CF392829	CP00003G04160	EX403956	VV14G10760	ABR16520	unknown [Picea sitchensis]	0	283
A	167	TC98099	PT17G01660	EX404468	PT01G22980	EEF44219	conserved hypothetical protein [Ricinus communis]	6e-37	158
A	168	TC104678	CP00073G00690	EX404475	PT13G06460	NP_197265	glucose-6-phosphate/phosphate translocator, putative [Arabidopsis thaliana] emb|CAC01907.1| glucose 6 phosphate/phosphate translocator-like protein [Arabidopsis thaliana]	0	426
A	169	BF610159	SB01G008310	EX404773	SB01G008310	XP_002463886	hypothetical protein SORBIDRAFT_01g008310 [Sorghum bicolor] gb|EER90884.1| hypothetical protein SORBIDRAFT_01g008310 [Sorghum bicolor]	8e-15	83.2
A	170	TC88740	VV07G12290	EX407844	VV07G12290	XP_002276023	PREDICTED: hypothetical protein [Vitis vinifera]	0	243
A	171	TC92183	PP00078G00960	EX408314	VV17G09690	ACJ85139	unknown [Medicago truncatula]	0	233
A	172	BX677046	AT5G42390	EX408317	PT02G24120	AAC39482	chloroplast processing enzyme [Arabidopsis thaliana]	1e-19	99
A	173	DR110027	VV06G10110	EX409075	CP00103G00080	XP_002274971	PREDICTED: hypothetical protein [Vitis vinifera]	1e-31	140
A	174	DR051981	VV19G06110	EX409767	PT13G08360	XP_002278505	PREDICTED: hypothetical protein [Vitis vinifera]	0	276
A	175	TC94733	OS10G41790	EX410199	CP00029G00050	NP_001065434	Os10g0567500 [Oryza sativa (japonica cultivar-group)] gb|AAL79699.1|AC087599_18 hypothetical protein [Oryza sativa] gb|AAP55074.1| intron maturase, type II family protein, putative, expressed [Oryza sativa (japonica cultivar-group)] dbj|BAF27271.1| Os10g0	0	388
A	176	TC97831	SB08G004950	EX411258	CP00000G00740	NP_001130865	hypothetical protein LOC100191969 [Zea mays] gb|ACF79234.1| unknown [Zea mays] gb|ACN33876.1| unknown [Zea mays]	0	280
A	177	CT579751	VV13G08390	EX411515	PP00186G00420	ABK26521	unknown [Picea sitchensis]	0	270	LG0ACA19YL14RM1
A	178	TC111753	PP00213G00670	EX411829	VV09G05040	XP_001776965	predicted protein [Physcomitrella patens subsp. patens] gb|EDQ58214.1| predicted protein [Physcomitrella patens subsp. patens]	0	559	WZ0APPAD5YC20FM1
A	179	DR686382		EX413565	PP00051G00630
A	180	BE496303	PT06G06800	EX414914	CP00228G00190	XP_002309056	predicted protein [Populus trichocarpa] gb|EEE92579.1| predicted protein [Populus trichocarpa]	1e-08	62.4
A	181	DR101943	AT5G19950	EX415249	AT5G19950	EEE53978	hypothetical protein OsJ_00599 [Oryza sativa Japonica Group]	3e-31	139
A	182	TC96295	VV16G05290	EX415783	VV16G05290	XP_002270021	PREDICTED: hypothetical protein [Vitis vinifera]	3e-34	150
A	183	BQ198158		EX416241	PP00358G00060
A	184	DR743586	CP00828G00030	EX416764	CP00828G00030	XP_002468141	hypothetical protein SORBIDRAFT_01g040290 [Sorghum bicolor] gb|EER95139.1| hypothetical protein SORBIDRAFT_01g040290 [Sorghum bicolor]	0	249
A	185	TC87365	PP00031G02190	EX417320	PP00031G02190	XP_001758293	predicted protein [Physcomitrella patens subsp. patens] gb|EDQ77115.1| predicted protein [Physcomitrella patens subsp. patens]	2e-30	137
A	186	DR013222	PT00G10265	EX417498	CP00083G00620	XP_002274667	PREDICTED: hypothetical protein [Vitis vinifera]	0	190
A	187	CF391869	VV12G05010	EX417626	PT08G17330	XP_002279330	PREDICTED: hypothetical protein [Vitis vinifera] emb|CAO24131.1| unnamed protein product [Vitis vinifera]	0	204
A	188	CT574611	PT16G05430	EX417871	PT16G05430	XP_002323359	aromatic and neutral amino acid transporter [Populus trichocarpa] gb|EEF05120.1| aromatic and neutral amino acid transporter [Populus trichocarpa]	3.9937e-43	177	LG0ACA9YP02RM1
A	189	TC88856	PP00032G01000	EX417994	PP00047G00740	XP_001758436	predicted protein [Physcomitrella patens subsp. patens] gb|EDQ76838.1| predicted protein [Physcomitrella patens subsp. patens]	0	285
A	190	TC88221	PT07G01530	EX418385	VV05G17310	XP_002309789	predicted protein [Populus trichocarpa] gb|EEE90239.1| predicted protein [Populus trichocarpa]	0	209
A	191	BG040589		EX419210	CP00013G02990
A	192	TC83440	VV07G02400	EX419319	VV07G02400	XP_002273727	PREDICTED: hypothetical protein isoform 2 [Vitis vinifera]	0	219
A	193	TC104577		EX419977	CP00079G00540
A	194	TC111691	PT00G72750	EX420317	VVMG00790	AAR01945	ribosomal protein S3 [Cycas revoluta]	1e-23	112
A	195	TC107658	VV14G13530	EX421398	VV14G13530	XP_002275607	PREDICTED: hypothetical protein [Vitis vinifera]	2e-26	123
A	196	CF666835	OS06G14460	EX422659	CP00116G00710	EEE65468	hypothetical protein OsJ_20859 [Oryza sativa Japonica Group]	1e-19	100
A	197	TC103548	PP00059G00640	EX423100	PP00059G00640	XP_001763099	predicted protein [Physcomitrella patens subsp. patens] gb|EDQ71976.1| predicted protein [Physcomitrella patens subsp. patens]	2e-30	136
A	198	TC109514	VV06G08260	EX423609	PP00005G01040	XP_002267395	PREDICTED: hypothetical protein [Vitis vinifera]	0	332
A	199	DR179062	VV01G11510	EX424318	VV01G11510	XP_002272061	PREDICTED: hypothetical protein [Vitis vinifera] emb|CAO15406.1| unnamed protein product [Vitis vinifera]	5e-34	148
A	200	TC85783	VV00G38995	EX424638	CP00169G00300	XP_002263954	PREDICTED: hypothetical protein [Vitis vinifera]	0	410
A	201	AW736845		EX425247	SB03G009530
A	202	TC111718	PP00096G01180	EX425632	PP00096G01180	XP_001767777	predicted protein [Physcomitrella patens subsp. patens] gb|EDQ67528.1| predicted protein [Physcomitrella patens subsp. patens]	3e-15	86.3
A	203	TC97184	AT1G69380	EX426254	CP01264G00010	ABR16503	unknown [Picea sitchensis]	2e-34	150
A	204	TC87227	PP00224G00540	EX426585	PP00224G00540	XP_001777670	predicted protein [Physcomitrella patens subsp. patens] gb|EDQ57572.1| predicted protein [Physcomitrella patens subsp. patens]	3e-34	149
A	205	TC81442	VV14G01550	EX427476	VV00G03065	XP_002278172	PREDICTED: hypothetical protein [Vitis vinifera]	6e-18	95.5
A	206	TC82292	PP00133G00450	EX428012	VV13G04600	XP_001771119	predicted protein [Physcomitrella patens subsp. patens] gb|EDQ64120.1| predicted protein [Physcomitrella patens subsp. patens]	0	417
A	207	TC82504	CP00165G00400	EX428413	CP00165G00400	XP_002271509	PREDICTED: hypothetical protein [Vitis vinifera]	0	396	LG0ACA17YO13RM1
A	208	TC92587	CP00115G00480	EX429470	CP00115G00480	NP_197560	unknown protein [Arabidopsis thaliana] gb|AAL84969.1| AT5g20600/F7C8_190 [Arabidopsis thaliana] gb|AAO42762.1| At5g20600/F7C8_190 [Arabidopsis thaliana] dbj|BAF00976.1| hypothetical protein [Arabidopsis thaliana]	0	188
A	209	TC101630	PP00211G00420	EX429585	PP00211G00420	XP_001776834	predicted protein [Physcomitrella patens subsp. patens] gb|EDQ58384.1| predicted protein [Physcomitrella patens subsp. patens]	0	194
A	210	TC99898	PT16G08360	EX431036	PT16G08360	XP_002322900	predicted protein [Populus trichocarpa] gb|EEF04661.1| predicted protein [Populus trichocarpa]	0	407
A	211	TC98420	VV04G06530	EX431618	VV04G06530	CAO44308	unnamed protein product [Vitis vinifera]	0	401	053D07
A	212	TC95657	VV04G03650	EX435316	VV04G03650	XP_002281424	PREDICTED: hypothetical protein [Vitis vinifera] emb|CAO44047.1| unnamed protein product [Vitis vinifera]	0	336
A	213	TC86196	PT07G02020	EX435628		XP_002263103	PREDICTED: hypothetical protein, partial [Vitis vinifera]	0	229
A	214	CO176215	VV04G02810	EX436139	VV04G02810	XP_002280915	PREDICTED: hypothetical protein [Vitis vinifera]	0	338
A	215	CF669872	CP00162G00340	EX436275	CP00162G00340	EEF40371	conserved hypothetical protein [Ricinus communis]	0	320
A	216	CO197328	VV14G10230	EX436402	VV14G10230	XP_002276426	PREDICTED: hypothetical protein [Vitis vinifera] emb|CAN74736.1| hypothetical protein [Vitis vinifera] emb|CAO49134.1| unnamed protein product [Vitis vinifera]	5e-07	58.9
A	217	TC106782	PT08G16460	EX436847	VV00G53130	XP_002266306	PREDICTED: hypothetical protein [Vitis vinifera]	7e-27	125	CL1499CT4480
A	218	DR021138	OS06G40590	EX437321	PT01G22940	BAD35617	hypothetical protein [Oryza sativa Japonica Group]	7e-20	100
A	219	CT578745	AT5G53390	EX438599	VV12G03530	NP_200151	unknown protein [Arabidopsis thaliana] dbj|BAD83884.1| FOLDED PETALS [Arabidopsis thaliana]	1e-26	123	LG0ACA21YH11RM1
A	220	TC83409	PT09G15310	EX439197	PT09G15310	XP_002314277	predicted protein [Populus trichocarpa] gb|EEE88232.1| predicted protein [Populus trichocarpa]	0	407
A	221	TC95004	PT14G12020	EX439358		XP_002320561	predicted protein [Populus trichocarpa] gb|EEE98876.1| predicted protein [Populus trichocarpa]	1e-26	124
A	222	TC110792	CP00046G00320	EX439511	PT02G16210	ABS58501	MYB1 [Oncidium Gower Ramsey]	1e-06	55.8
A	223	TC85951	PT02G12120	EX439655	VV18G09000	XP_002302443	predicted protein [Populus trichocarpa] gb|EEE81716.1| predicted protein [Populus trichocarpa]	0	354
A	224	TC111321	PP00132G00290	EX439668	PP00132G00290	XP_001770993	predicted protein [Physcomitrella patens subsp. patens] gb|EDQ64148.1| predicted protein [Physcomitrella patens subsp. patens]	0	284
A	225	AW064554	SB04G035680	EX439890	OS02G55000	NP_001130891	hypothetical protein LOC100191995 [Zea mays] gb|ACF79273.1| unknown [Zea mays] gb|ACN28728.1| unknown [Zea mays]	2e-38	154
A	226	DR182020	OS01G32750	EX440227	OS01G32750	NP_001043168	Os01g0510800 [Oryza sativa (japonica cultivar-group)] dbj|BAB92191.1| putative TAF6 [Oryza sativa Japonica Group] dbj|BAF05082.1| Os01g0510800 [Oryza sativa (japonica cultivar-group)] dbj|BAH00232.1| unnamed protein product [Oryza sativa Japonica Group] g	0	306
A	227	TC85746	CP00021G00560	EX440413	VV18G17120	ACN40362	unknown [Picea sitchensis]	0	400
A	228	TC86256	VV00G21130	EX440558	VV00G21140	ABR18411	unknown [Picea sitchensis]	0	542
A	229	TC88436	VV16G02220	EX440605	VV16G02220	XP_002274927	PREDICTED: hypothetical protein [Vitis vinifera] emb|CAO62215.1| unnamed protein product [Vitis vinifera]	2e-33	147
A	230	TC85118	PT18G07230	EX440705	PT18G07230	XP_002324464	predicted protein [Populus trichocarpa] gb|ABK95184.1| unknown [Populus trichocarpa] gb|EEF03029.1| predicted protein [Populus trichocarpa]	7e-18	95.1
A	231	TC98411	VV12G05520	EX441312	VV12G05520	EEF33431	Lipid-A-disaccharide synthase, putative [Ricinus communis]	0	259
A	232	TC99372	CPCG01030	EX441514	CPCG01030	NP_042493	cytochrome c biogenesis protein [Pinus thunbergii] sp|P41650|CCSA_PINTH RecName: Full=Cytochrome c biogenesis protein ccsA dbj|BAA04448.1| ORF320 [Pinus thunbergii] gb|ACP51258.1| cytochrome c biogenesis protein [Pinus thunbergii] gb|ACP52557.1| cytochrom	0	655
A	233	TC100637	PT06G03810	EX442282	PT06G03810	XP_002274792	PREDICTED: hypothetical protein [Vitis vinifera]	2e-16	90.1
A	234	TC88843	CP00125G00330	EX442425	VV13G11960	XP_002273084	PREDICTED: hypothetical protein [Vitis vinifera]	0	636
A	235	TC108762	PT08G19640	EX442580		XP_002312781	predicted protein [Populus trichocarpa] gb|EEE90148.1| predicted protein [Populus trichocarpa]	9e-11	72.4
A	236	DR024522	PP00020G00160	EX442692	PT06G12760	XP_001755863	predicted protein [Physcomitrella patens subsp. patens] gb|EDQ79148.1| predicted protein [Physcomitrella patens subsp. patens]	1e-21	105
A	237	TC89201	AT4G16280	EX442762	PP00158G00880	NP_849542	FCA; RNA binding [Arabidopsis thaliana]	3e-10	71.6
A	238	TC96892	PP00010G00010	EX442920	PP00010G00010	ABK25881	unknown [Picea sitchensis]	0	259
A	239	TC87338	PT08G18340	EX443977	CP30474G00010	XP_002311814	predicted protein [Populus trichocarpa] gb|EEE89181.1| predicted protein [Populus trichocarpa]	0	298
A	240	TC81079	OS03G21020	EX444510	VV05G12270	EEF36954	RNA binding protein, putative [Ricinus communis]	0	446
A	241	TC81685	CP00021G01500	TC52072	CP00021G01500	EEF52352	skip-2, putative [Ricinus communis]	0	453	026A01
A	242	BE656951	VV18G07380	EX445559	VV18G07380	XP_002285324	PREDICTED: hypothetical protein [Vitis vinifera]	0	204
A	243	CO162904	VV07G06580	FD729960	VV07G06580	XP_002282028	PREDICTED: hypothetical protein [Vitis vinifera]	0	402
A	244	TC109372	PP00110G00270	FD731120	PP00110G00270	ABR17543	unknown [Picea sitchensis]	5.60519e-45	184	CL843CT1674
A	245	TC112362	PT10G22430	FD731328	PT16G05750	EEF38291	conserved hypothetical protein [Ricinus communis]	0	414	046D06
A	246	TC102784	PP00323G00370	FD732395	VV08G16070	XP_001760684	gamma tubulin ring complex protein 3 [Physcomitrella patens subsp. patens] gb|EDQ74423.1| gamma tubulin ring complex protein 3 [Physcomitrella patens subsp. patens]	4e-21	105	LG0ACA23YJ08RM1
A	247	DR167712	PP00407G00210	FD732471	PP00407G00210	XP_001784497	predicted protein [Physcomitrella patens subsp. patens] gb|EDQ50710.1| predicted protein [Physcomitrella patens subsp. patens]	0	279
A	248	TC110909	VV08G13500	FD733109	VV08G13500	XP_002283857	PREDICTED: hypothetical protein isoform 1 [Vitis vinifera] emb|CAO15998.1| unnamed protein product [Vitis vinifera]	0	270	032H09
A	249	BF778040	VV00G05025	FD735443	PT06G11010	EEF38330	Ubiquitin carboxyl-terminal hydrolase, putative [Ricinus communis]	7e-38	159
A	250	TC80550	PPCG00680	NP1233653	PPCG00680	NP_042351	photochlorophyllide reductase subunit B [Pinus thunbergii] sp|Q00864|CHLB_PINTH RecName: Full=Light-independent protochlorophyllide reductase subunit B; Short=LI-POR subunit B; Short=DPOR subunit B dbj|BAA02020.1| ORF510 [Pinus thunbergii] dbj|BAA04310.1|	0	996	LG0ACA11YH12RM1
A	251	TC106834		TC42348	PT14G05650	ABD60280	R2R3-MYB transcription factor MYB8 [Pinus taeda]	0	293
A	252	TC112941	VV02G00320	TC42375	VV02G00320	ABQ51218	R2R3-MYB transcription factor MYB2 [Picea glauca]	1.96182e-44	181
A	253	TC106891	CP00020G02370	TC42434	CP00020G02370	AAC32108	acyl-CoA oxidase homolog [Picea mariana]	0	213	040B08
A	254	TC87460	PT12G05060	TC42659	VV17G04500	ABK26284	unknown [Picea sitchensis]	0	564
A	255	TC86606	SB04G024210	TC42691	CP00136G00580	ABK24038	unknown [Picea sitchensis]	0	465	058C01
A	256	TC106521	PP00306G00340	TC42965	PP00306G00340	ABK23790	unknown [Picea sitchensis]	0	190
A	257	DR058383	PT07G11850	TC43056	VV00G36170	EEF31681	ATP binding protein, putative [Ricinus communis]	0	202
A	258	TC106953	PP00165G00010	TC43086	PP00125G00400	XP_001773650	predicted protein [Physcomitrella patens subsp. patens] gb|EDQ61538.1| predicted protein [Physcomitrella patens subsp. patens]	1e-25	121
A	259	TC83310	PT00G05320	TC43171	PT00G05320	ABK22833	unknown [Picea sitchensis]	0	523
A	260	DR685584	CP00071G00320	TC43191	CP00071G00320	XP_002267641	PREDICTED: hypothetical protein [Vitis vinifera] emb|CAO45310.1| unnamed protein product [Vitis vinifera]	0	193
A	261	TC85820	PP00124G00400	TC43258	PP00124G00400	ABK22576	unknown [Picea sitchensis]	0	658	LG0ACA10YP12RM1
A	262	TC85910	CP00028G00190	TC43398	CP00141G00140	ABK24851	unknown [Picea sitchensis]	0	419
A	263	TC112102	PT01G24590	TC43440	PT01G24590	XP_002298760	predicted protein [Populus trichocarpa] gb|EEE83565.1| predicted protein [Populus trichocarpa]	0	417
A	264	TC103000	PT10G14640	TC43581	PT10G14640	ABK25680	unknown [Picea sitchensis]	0	370
A	265	BQ703179	AT2G28070	TC43592	AT2G28070	NP_850111	ABC transporter family protein [Arabidopsis thaliana]	1e-15	85.9
A	266	CF477526	PT03G10800	TC43769	AT4G11050	BAA21111	endo-1,4-beta-glucanase [Gossypium hirsutum]	6e-24	114
A	267	TC92063	PT00G18300	TC43789	PT00G18300	ABK23577	unknown [Picea sitchensis]	0	504	071D10
A	268	TC85673	AT4G29400	TC43804	AT4G29400	ABK25902	unknown [Picea sitchensis]	0	441
A	269	TC90382	PT08G10840	TC43814	SB06G028100	XP_002311439	predicted protein [Populus trichocarpa] gb|EEE88806.1| predicted protein [Populus trichocarpa]	0	461
A	270	TC94374	VV09G05520	TC43939	VV09G05520	EEF44714	sulfate transporter, putative [Ricinus communis]	0	278	081A11
A	271	BE662555		TC43943	PT02G07640
A	272	AA556958	PT01G29500	TC43970	VV05G07000	ABK24392	unknown [Picea sitchensis]	0	233
A	273	TC93164	PP00059G00280	TC44010	PP00059G00280	XP_001763170	predicted protein [Physcomitrella patens subsp. patens] gb|EDQ72047.1| predicted protein [Physcomitrella patens subsp. patens]	0	357
A	274	DR049421	OS02G02040	TC44020	CP00065G00090	EEE56161	hypothetical protein OsJ_05064 [Oryza sativa Japonica Group]	8e-12	73.2
A	275	TC101665	VV13G12300	TC44036	VV13G12300	XP_002274438	PREDICTED: hypothetical protein [Vitis vinifera]	3e-07	58.2
A	276	TC112547	CP00012G01020	TC44078	CP00012G01020	ABR16744	unknown [Picea sitchensis]	0	519	RN35E04
A	277	TC90365	PP00022G01530	TC44174	PP00022G01530	ABK26275	unknown [Picea sitchensis]	0	409
A	278	TC112061	VV00G19865	TC44181	VV00G19865	ABK25138	unknown [Picea sitchensis]	0	337
A	279	TC106914	PT00G26560	TC44417	VV00G55635	XP_002331065	plant synaptotagmin [Populus trichocarpa] gb|EEF10126.1| plant synaptotagmin [Populus trichocarpa]	0	249	LG0ACA3YD13RM1
A	280	TC81403	PT01G09260	TC44506	VV02G03750	EEF51172	glutathione-s-transferase theta, gst, putative [Ricinus communis]	0	261
A	281	BE451838	SB02G001010	TC44555	CP00001G01100	ABK22737	unknown [Picea sitchensis]	0	323
A	282	TC98357	CP00049G00250	TC44575	SB04G034170	ABK26866	unknown [Picea sitchensis]	0	446
A	283	TC84245	CP00136G00400	TC44599	CP00136G00400	ABK22743	unknown [Picea sitchensis]	0	335	110G05
A	284	TC81335	VV03G06320	TC44604	PT09G06250	ABR17050	unknown [Picea sitchensis] gb|ACN39850.1| unknown [Picea sitchensis]	0	710
A	285	CT580954	VV00G53050	TC44635	VV00G53050	EEC69071	hypothetical protein OsI_37935 [Oryza sativa Indica Group]	6e-36	154	LG0ACA16YH09RM1
A	286	CO367538	VV08G13700	TC44698	CP00005G01130	ABK26467	unknown [Picea sitchensis]	0	404
A	287	CT581644	PT01G15110	TC44710	VV06G07630	XP_002299813	predicted protein [Populus trichocarpa] gb|EEE84618.1| predicted protein [Populus trichocarpa]	1e-26	107	LG0ACA14YJ05RM1
A	288	CT575313	PT09G07800	TC44773	CP00106G00570	ABK24912	unknown [Picea sitchensis]	0	305	CL3927CT1579
A	289	TC101547	PT04G09530	TC44857	VV00G08945	CAN74796	hypothetical protein [Vitis vinifera]	0	983	LG0ACA5YH22RM1 CL201CT3107
A	290	TC106717	VV05G14490	TC44864	VV05G14490	CAO64776	unnamed protein product [Vitis vinifera]	5e-30	135
A	291	BX252459	VV14G05720	TC44872		ABK26589	unknown [Picea sitchensis]	5e-21	104	064H02
A	292	TC89815	PP00241G00290	TC44979	CP00023G00190	XP_001778553	predicted protein [Physcomitrella patens subsp. patens] gb|EDQ56583.1| predicted protein [Physcomitrella patens subsp. patens]	5e-36	155
A	293	CX713157	VV17G05640	TC45004	VV17G05640	CAO62457	unnamed protein product [Vitis vinifera]	2e-14	84
A	294	TC87205		TC45006	VV05G07110
A	295	TC104873	OS08G28970	TC45263	OS08G28970	ABK21406	unknown [Picea sitchensis]	0	375
A	296	CT575886	AT1G12775	TC45279	PT16G12230	ABR16388	unknown [Picea sitchensis]	0	301	LG0ACA6YF09RM1
A	297	TC109370	PT10G07380	TC45310	PT10G07380	ABK26320	unknown [Picea sitchensis]	0	561
A	298	TC87006	CP00027G01940	TC45394	CP00027G01940	ACN31891	unknown [Zea mays]	0	399
A	299	TC84046	VV09G09710	TC45461	VV09G09710	ABR16922	unknown [Picea sitchensis]	0	552	CL89CT671
A	300	TC87337	VV00G13235	TC45505	VV00G13235	XP_002264268	PREDICTED: hypothetical protein [Vitis vinifera]	0	297
A	301	TC95889	VV00G60970	TC45671	AT2G45340	XP_002267632	PREDICTED: hypothetical protein [Vitis vinifera] emb|CAO49725.1| unnamed protein product [Vitis vinifera]	2e-39	167
A	302	TC94960	OS11G14420	TC45733	OS11G14420	ABR16721	unknown [Picea sitchensis]	0	248
A	303	TC97828	VV14G01180	TC45745	VV14G01180	XP_002277687	PREDICTED: hypothetical protein [Vitis vinifera]	0	464	WZ0APPAC2YN08FM1
A	304	TC102451	VV15G01330	TC45763
A	305	TC83528	PT09G06640	TC45839	PT09G06640	EEF43687	glycoprotein 3-alpha-l-fucosyltransferase A, putative [Ricinus communis]	1e-35	154
A	306	TC81670	VV11G01870	TC45876	VV11G01870	CAO65325	unnamed protein product [Vitis vinifera]	0	405
A	307	TC84348	VV00G52460	TC45929	VV00G52460	XP_002269865	PREDICTED: hypothetical protein [Vitis vinifera]	0	222
A	308	TC109985	VV11G01740	TC45974	PT18G01030	XP_002279178	PREDICTED: hypothetical protein [Vitis vinifera]	0	190
A	309	TC81789	CP00020G00540	TC45992	CP00020G00540	XP_002300308	predicted protein [Populus trichocarpa] gb|EEE85113.1| predicted protein [Populus trichocarpa]	0	464
A	310	TC85124	VV13G04450	TC45993	CP00019G02660	XP_002282557	PREDICTED: hypothetical protein [Vitis vinifera] emb|CAO69144.1| unnamed protein product [Vitis vinifera]	0	434
A	311	TC111829	PT14G03210	TC46012	PT14G03210	XP_002273481	PREDICTED: hypothetical protein [Vitis vinifera]	0	199
A	312	TC112151	VV00G61875	TC46033	PT12G11350	EEF51439	Transcriptional corepressor SEUSS, putative [Ricinus communis]	0	195
A	313	TC96509	PP00124G00780	TC46050	PP00124G00780	XP_001770339	predicted protein [Physcomitrella patens subsp. patens] gb|EDQ64829.1| predicted protein [Physcomitrella patens subsp. patens]	2e-25	120
A	314	TC108355	CP00106G00480	TC46052	PT09G07860	XP_002265317	PREDICTED: hypothetical protein [Vitis vinifera]	5e-35	153	RS61E05 WZ0APPAD3YC23FM1
A	315	TC87402	CP00337G00050	TC46081	AT2G22370	ABK26969	unknown [Picea sitchensis]	0	404
A	316	TC90255	PT08G11440	TC46116	VV17G03530	EEE55211	hypothetical protein OsJ_03068 [Oryza sativa Japonica Group]	0	566	4400000
A	317	DR687226	PT01G20140	TC46158	VV14G13280	ABK22538	unknown [Picea sitchensis]	0	134
A	318	CO369322	SB02G043680	TC46163	PT01G21940	XP_002463431	hypothetical protein SORBIDRAFT_02g043680 [Sorghum bicolor] gb|EER99952.1| hypothetical protein SORBIDRAFT_02g043680 [Sorghum bicolor]	0	217
A	319	TC98706		TC46184	OS12G29280	ABK21744	unknown [Picea sitchensis]	0	191
A	320	TC90513	PT19G07950	TC46308	PP00287G00160	ABK22522	unknown [Picea sitchensis]	0	201
A	321	TC99821	CP00001G00350	TC46325	CP00001G00350	ABK25784	unknown [Picea sitchensis]	0	402	CL1389CT3042
A	322	TC112641	PP00101G00060	TC46347	PP00335G00450	XP_001768290	histone chaperone [Physcomitrella patens subsp. patens] gb|EDQ66904.1| histone chaperone [Physcomitrella patens subsp. patens]	0	209	WZ0APPAE1YL10FM1
A	323	TC82624	VV13G04060	TC46362	PT08G02960	CAO69177	unnamed protein product [Vitis vinifera]	7e-10	68.6
A	324	TC108381	CP00084G01180	TC46365	AT1G03080	XP_691467	PREDICTED: similar to nonmuscle myosin heavy chain [Danio rerio]	5e-08	62	LG0ACA23YP20RM1
A	325	TC93542	PT00G25390	TC46389	VV13G13220	XP_002266228	PREDICTED: hypothetical protein [Vitis vinifera]	0	399
A	326	TC81887	PP00020G00830	TC46458	PT10G14100	XP_001755897	predicted protein [Physcomitrella patens subsp. patens] gb|EDQ79182.1| predicted protein [Physcomitrella patens subsp. patens]	0	324	RS03C02T3
A	327	TC86186	PP00359G00130	TC46524	PP00359G00130	XP_001783329	predicted protein [Physcomitrella patens subsp. patens] gb|EDQ51874.1| predicted protein [Physcomitrella patens subsp. patens]	0	422
A	328	TC87579	AT4G17050	TC46589	AT4G17050	XP_002267073	PREDICTED: hypothetical protein [Vitis vinifera]	0	307
A	329	TC92104	VV03G03970	TC46601	VV03G03970	ABK26700	unknown [Picea sitchensis]	0	645
A	330	TC87530	OS02G45950	TC46651	OS02G45950	NP_001142629	hypothetical protein LOC100274901 [Zea mays] gb|ACG25598.1| hypothetical protein [Zea mays] gb|ACL54380.1| unknown [Zea mays]	0	387
A	331	TC106402	AT3G04470	TC46674	PT19G01690	AAM64309	unknown [Arabidopsis thaliana] gb|AAN13128.1| unknown protein [Arabidopsis thaliana]	6e-28	126
A	332	TC85302	CP00056G00690	TC46791	PT16G09460	XP_001772678	predicted protein [Physcomitrella patens subsp. patens] gb|EDQ62542.1| predicted protein [Physcomitrella patens subsp. patens]	0	556
A	333	TC81800	CP00494G00040	TC46817	CP00494G00040	EEF44243	conserved hypothetical protein [Ricinus communis]	1e-19	92
A	334	TC106733	PP00137G00190	TC46890	PP00137G00190	ABK23923	unknown [Picea sitchensis] gb|ABK26090.1| unknown [Picea sitchensis]	0	197	LG0ACA24YN23RM1
A	335	TC97664	VV00G48845	TC46932	CP00075G01110	EEF33334	acyltransferase, putative [Ricinus communis]	0	266
A	336	CT576020	PT01G16340	TC47054	OS05G02130	XP_002299878	predicted protein [Populus trichocarpa] gb|EEE84683.1| predicted protein [Populus trichocarpa]	0	246	LG0ACA5YP10RM1
A	337	TC106522	CP00019G00860	TC47179	AT3G10960	AAM63152	unknown [Arabidopsis thaliana]	0	709
A	338	TC89190	SB10G005820	TC47187	SB10G005820	ABK23808	unknown [Picea sitchensis]	0	421	LG0ACA23YF13RM1
A	339	CT580087	SB03G033560	TC47189	VV19G00870	ABR18334	unknown [Picea sitchensis]	0	233	LG0ACA18YN04RM1
A	340	TC84829	PP00094G00050	TC47209	PP00094G00050	ABR18130	unknown [Picea sitchensis]	0	189
A	341	TC91574	VV00G45020	TC47228	VV00G45020	XP_002273863	PREDICTED: hypothetical protein [Vitis vinifera]	0	418	058H06 066F06_1X
A	342	TC103816	VV01G13150	TC47243	VV01G13150	CAO68737	unnamed protein product [Vitis vinifera]	1e-26	122	RN36A07
A	343	TC90907	VV14G05860	TC47254	VV14G05860	ABR18432	unknown [Picea sitchensis]	0	256
A	344	BE582313	PP00031G01780	TC47320	SB04G027970	ABR17308	unknown [Picea sitchensis]	9.94922e-44	178
A	345	TC87215	VV00G20815	TC47335	VV00G20815	ABK22661	unknown [Picea sitchensis]	0	291
A	346	CT577765	VV01G07220	TC47365	VV01G07220	EEF47597	dentin sialophosphoprotein precursor, putative [Ricinus communis]	0	230	LG0ACA24YB15RM1
A	347	TC91199	VV19G00330	TC47366	PP00194G00550	NP_001151455	RHM1 [Zea mays] gb|ACG42927.1| RHM1 [Zea mays] gb|ACN32027.1| unknown [Zea mays]	0	253
A	348	TC104171	CP00006G00450	TC47385	CP00006G00450	EEF29218	RNA binding protein, putative [Ricinus communis]	0	500
A	349	TC89237	PP00042G01330	TC47408	PP00042G01330	XP_001760385	predicted protein [Physcomitrella patens subsp. patens] ref|XP_001760463.1| predicted protein [Physcomitrella patens subsp. patens] gb|EDQ74776.1| predicted protein [Physcomitrella patens subsp. patens] gb|EDQ74854.1| predicted protein [Physcomitrella pat	0	238	LG0ACA9YO06RM1
A	350	TC97906	VV05G08950	TC47480	VV05G08950	XP_002263876	PREDICTED: hypothetical protein [Vitis vinifera]	0	457
A	351	TC92132	VV14G13910	TC47535	VV14G13910	ABR17507	unknown [Picea sitchensis]	0	330	WZ0APPAC2YJ23FM1
A	352	TC87551		TC47552	PT16G12200
A	353	AW043004	PP00174G00480	TC47595	VV18G07050	XP_001774266	predicted protein [Physcomitrella patens subsp. patens] gb|EDQ60902.1| predicted protein [Physcomitrella patens subsp. patens]	0	210
A	354	TC89367	VV01G02950	TC47672	PT08G10790	EEF38017	serine/threonine protein kinase, putative [Ricinus communis]	0	258
A	355	CT582328	SB04G006460	TC47687	SB04G006460	XP_002453471	hypothetical protein SORBIDRAFT_04g006460 [Sorghum bicolor] gb|EES06447.1| hypothetical protein SORBIDRAFT_04g006460 [Sorghum bicolor]	1e-31	139	LG0ACA12YL03RM1
A	356	CF669728	VV01G02780	TC47689	VV01G02780	EEC69802	hypothetical protein OsI_00099 [Oryza sativa Indica Group]	0	190
A	357	TC80828	CR00027G01870	TC47753	CR00027G01870	ZP_03877818	cystathionine beta-lyase/cystathionine gamma-synthase [Haliangium ochraceum DSM 14365] gb|EEJ02250.1| cystathionine beta-lyase/cystathionine gamma-synthase [Haliangium ochraceum DSM 14365]	0	258	CL366CT2976
A	358	TC97376	AT5G11280	TC47783	AT5G11280	NP_568247	unknown protein [Arabidopsis thaliana] gb|AAK76546.1| unknown protein [Arabidopsis thaliana] gb|AAM45002.1| unknown protein [Arabidopsis thaliana]	3e-17	93.2
A	359	TC93455	VV14G11420	TC47839	PT01G21730	XP_002270809	PREDICTED: hypothetical protein [Vitis vinifera] emb|CAO49029.1| unnamed protein product [Vitis vinifera]	0	203
A	360	CD020788		TC47843	PP00449G00070	ABK24852	unknown [Picea sitchensis]	5e-11	70.5
A	361	EC611884	CP00046G00690	TC47863	CP00046G00690	NP_197535	TIP1 (TIP GROWTH DEFECTIVE 1); S-acyltransferase/ acyl binding [Arabidopsis thaliana] sp|Q52T38|ZDH22_ARATH RecName: Full=S-acyltransferase TIP1; AltName: Full=Palmitoyltransferase TIP1; AltName: Full=Zinc finger DHHC domain-containing protein TIP1; AltNa	2e-39	165
A	362	TC101217	VV14G06040	TC47913	VV14G06040	ABR16638	unknown [Picea sitchensis]	0	417
A	363	DR078503	VV04G06230	TC48061	VV04G06230	ABK23532	unknown [Picea sitchensis]	0	243
A	364	TC108862	CP00062G00430	TC48110	CP00062G00430	EEF40482	peptidyl-prolyl cis-trans isomerase d, ppid, putative [Ricinus communis]	0	202
A	365	TC80549	PPCG00830	TC48113	PPCG00830	NP_817159	RNA polymerase beta' subunit [Pinus koraiensis] sp|Q85WS8|RPOC1_PINKO RecName: Full=DNA-directed RNA polymerase subunit beta'; AltName: Full=PEP; AltName: Full=Plastid-encoded RNA polymerase subunit beta'; Short=RNA polymerase subunit beta' gb|AAO74141.1|	0	1145
A	366	TC110099	VV05G05960	TC48143	CP00058G00510	XP_002283134	PREDICTED: hypothetical protein isoform 3 [Vitis vinifera]	6e-34	148	108G07
A	367	TC95031	VV12G05810	TC48146	VV12G05810	ABK22846	unknown [Picea sitchensis]	0	317
A	368	TC88807	PP00028G02080	TC48203	PP00028G02080	XP_001757558	predicted protein [Physcomitrella patens subsp. patens] gb|EDQ77615.1| predicted protein [Physcomitrella patens subsp. patens]	2e-13	80.5
A	369	CT578342	VV13G04050	TC48231	VV13G04050	XP_002283252	PREDICTED: hypothetical protein [Vitis vinifera] emb|CAO69178.1| unnamed protein product [Vitis vinifera]	0	290	LG0ACA22YI20RM1
A	370	BQ197279		TC48259	CP00119G00380
A	371	TC102301		TC48457	CP00216G00010					LG0ACA25YI10RM1
A	372	BX680841	PT06G09450	TC48473	VV09G01340	ABK22065	unknown [Picea sitchensis]	0	310	RS49D02
A	373	TC97809	CP00163G00010	TC48531	CP00163G00010	XP_002273894	PREDICTED: hypothetical protein [Vitis vinifera]	5e-18	88.6
A	374	TC91851	OS04G21320	TC48542	OS04G21320	A9P1V1	RecName: Full=UPF0497 membrane protein 2 gb|ABK26862.1| unknown [Picea sitchensis]	1e-34	150	CL1621CT835
A	375	TC86154	VV18G10600	TC48625	VV18G10600	CAO61179	unnamed protein product [Vitis vinifera]	4e-20	64.3
A	376	DR069489	VV08G15330	TC48642	VV08G15330	XP_002274738	PREDICTED: hypothetical protein [Vitis vinifera] emb|CAO23348.1| unnamed protein product [Vitis vinifera]	0	189
A	377	TC97204	VV00G59865	TC48666	VV00G59865	XP_002278353	PREDICTED: hypothetical protein [Vitis vinifera] emb|CAO39675.1| unnamed protein product [Vitis vinifera]	1e-37	161	CL558CT1533
A	378	TC100354	PT06G13260	TC48676	VV08G11600	ABK25867	unknown [Picea sitchensis]	6e-32	142
A	379	TC92348	PP00218G00290	TC48707	PP00240G00550	XP_001777278	predicted protein [Physcomitrella patens subsp. patens] gb|EDQ57933.1| predicted protein [Physcomitrella patens subsp. patens]	0	389
A	380	DR058908		TC48731	PP00143G00140
A	381	TC109070	VV04G14990	TC48760	VV04G14990	XP_002281970	PREDICTED: hypothetical protein [Vitis vinifera] emb|CAO46456.1| unnamed protein product [Vitis vinifera]	0	233
A	382	TC95550	CP00001G01740	TC48783	VV01G03420	EEF30759	cinnamoyl-CoA reductase, putative [Ricinus communis]	0	332	CL1393CT403
A	383	BF609827		TC48845	CP47004G00010
A	384	TC91594	CP00130G00210	TC48847	VV14G12300	EEF50952	bromodomain-containing protein, putative [Ricinus communis]	2e-33	147
A	385	TC114527	CP00103G00710	TC48876	CP00103G00710	ABR17688	unknown [Picea sitchensis]	0	346
A	386	TC81736	PT03G17480	TC48979	PP00014G01510	XP_002297618	predicted protein [Populus trichocarpa] gb|EEE82423.1| predicted protein [Populus trichocarpa]	3e-10	69.7
A	387	TC99774	VV08G18050	TC48988	VV08G18050	XP_002284093	PREDICTED: hypothetical protein [Vitis vinifera]	1.4013e-45	187
A	388	TC91526	PT06G08300	TC49005	PT06G08300	XP_002309139	predicted protein [Populus trichocarpa] gb|EEE92662.1| predicted protein [Populus trichocarpa]	0	239
A	389	TC111845	PT13G03090	TC49007	VV14G05390	BAB40709	BY-2 kinesin-like protein 5 [Nicotiana tabacum]	1e-09	66.2
A	390	TC100716	VV05G10310	TC49020	PP00067G00360	ACN39947	unknown [Picea sitchensis] gb|ACN40646.1| unknown [Picea sitchensis]	0	615
A	391	TC113057	AT1G61870	TC49178		AAM62848	putative membrane-associated salt-inducible protein [Arabidopsis thaliana]	2e-28	130
A	392	TC98689	PT14G00560	TC49221	CP00142G00550	XP_002320678	predicted protein [Populus trichocarpa] gb|EEE98993.1| predicted protein [Populus trichocarpa]	0	273
A	393	CT580011	VV08G12510	TC49254	VV08G12510	XP_002276711	PREDICTED: hypothetical protein [Vitis vinifera]	0	211	LG0ACA19YA09RM1
A	394	TC82056	PT15G08010	TC49263	PT15G08010	XP_002321746	predicted protein [Populus trichocarpa] gb|EEF05873.1| predicted protein [Populus trichocarpa]	0	348
A	395	TC110034	CP41047G00010	TC49275	PT13G05400	ABK26808	unknown [Picea sitchensis]	0	195
A	396	AW010847	VV05G02800	TC49317	VV05G02800	ABK25186	unknown [Picea sitchensis]	0	268
A	397	TC85518	CP01088G00050	TC49322	CP01088G00050	ABR18022	unknown [Picea sitchensis]	9.99995e-41	171
A	398	TC85629	PT01G24850	TC49336	PT01G24850	XP_002300266	predicted protein [Populus trichocarpa] gb|EEE85071.1| predicted protein [Populus trichocarpa]	0	519
A	399	DR011526	PT00G13555	TC49363	PT00G13555	XP_002328678	predicted protein [Populus trichocarpa] gb|EEE77205.1| predicted protein [Populus trichocarpa]	1e-06	57.4
A	400	TC107555	PP00014G01440	TC49419	PP00014G01440	XP_001754678	predicted protein [Physcomitrella patens subsp. patens] gb|EDQ80648.1| predicted protein [Physcomitrella patens subsp. patens]	0	441
A	401	TC86206		TC49463	PP00293G00350
A	402	TC85430	PP00249G00210	TC49495	PP00249G00210	XP_001779028	predicted protein [Physcomitrella patens subsp. patens] gb|EDQ56174.1| predicted protein [Physcomitrella patens subsp. patens]	0	256
A	403	TC96579	VV09G03530	TC49581		XP_002308598	predicted protein [Populus trichocarpa] gb|EEE92121.1| predicted protein [Populus trichocarpa]	0	197	CL559CT758 WZ0APPAC1YL04FM1
A	404	TC89620	AT2G18220	TC49595	AT2G18220	EEF44941	Peroxidase 31 precursor, putative [Ricinus communis]	9.99967e-42	174
A	405	TC90665	PT11G00690	TC49606	PT11G00690	CAN65218	hypothetical protein [Vitis vinifera]	2.99878e-43	180
A	406	TC91901	VV00G40235	TC49715	VV00G40235	ABK23105	unknown [Picea sitchensis]	0	312	LG0ACA21YM13RM1
A	407	BM902667	PT05G12910	TC49739	PT05G12910	XP_002307634	predicted protein [Populus trichocarpa] gb|EEE94630.1| predicted protein [Populus trichocarpa]	1e-25	119
A	408	TC109774	CP00007G00990	TC49842	AT4G18760	EEF40095	serine-threonine protein kinase, plant-type, putative [Ricinus communis]	9e-14	80.1	RS40D03
A	409	TC91168	PP00137G00530	TC49847	PP00137G00530	ABK23139	unknown [Picea sitchensis] gb|ACN40414.1| unknown [Picea sitchensis]	0	454	LG0ACA7YK19RM1
A	410	TC80560	SBMG00010	TC49897	VVMG01280	AAF64666	F1 ATPase alpha subunit [Pinus strobus]	0	793
A	411	CT582065		TC49899	VV12G02110					LG0ACA13YG17RM1
A	412	TC108221	AT3G09310	TC49905	AT3G09310	XP_002268102	PREDICTED: hypothetical protein [Vitis vinifera]	6e-34	147	RN16B01
A	413	TC99404		TC49922	PT00G00400					CL1828CT2785
A	414	TC110105	OS11G29380	TC49931	VV01G13000	EEC68174	hypothetical protein OsI_36121 [Oryza sativa Indica Group]	0	813	CL862CT587
A	415	TC87899	VV13G11400	TC49962	VV13G11400	CAN82121	hypothetical protein [Vitis vinifera]	0	180	LG0ACA17YC07RM1
A	416	TC81686	VV05G08600	TC49969	VV05G08600	ABK25868	unknown [Picea sitchensis]	0	281
A	417	TC109237	CP00095G00690	TC50025	CP00095G00690	ABR16054	unknown [Picea sitchensis]	0	522	AS02A11T3
A	418	CO161995	AT2G43400	TC50044	CP00009G03020	XP_002270682	PREDICTED: hypothetical protein [Vitis vinifera]	0	332
A	419	TC88485	VV18G01620	TC50158	VV18G01620	XP_002284814	PREDICTED: hypothetical protein [Vitis vinifera]	0	338
A	420	TC85424	VV05G06810	TC50208	VV05G06810	XP_002280151	PREDICTED: hypothetical protein [Vitis vinifera]	9e-28	127
A	421	TC83572	VV10G02970	TC50229	VV10G02970	EEF29405	conserved hypothetical protein [Ricinus communis]	3e-15	86.3
A	422	TC82735	CP00119G00230	TC50235	CP00119G00230	NP_001119385	unknown protein [Arabidopsis thaliana]	3e-39	167
A	423	AW064792	SB09G024310	TC50306	PT06G03920	ACG25427	glycerol-3-phosphate dehydrogenase [Zea mays]	6e-20	100
A	424	TC92138	PT02G21490	TC50400	VV05G13660	BAG70978	epsin N-terminal homology (ENTH) domain-containing protein [Musa balbisiana]	1e-31	140
A	425	CF389498	VV00G61085	TC50473	VV00G61085	EEF49147	Protein regulator of cytokinesis, putative [Ricinus communis]	0	215
A	426	TC107714		TC50558	PP00335G00140
A	427	TC110437	VV00G63030	TC50591	VV00G63030	XP_002270196	PREDICTED: hypothetical protein [Vitis vinifera] emb|CAN81435.1| hypothetical protein [Vitis vinifera] emb|CAO43655.1| unnamed protein product [Vitis vinifera]	2e-22	111
A	428	TC111849	OS03G62180	TC50674	OS03G62180	EAY92500	hypothetical protein OsI_14238 [Oryza sativa Indica Group]	3e-33	145	051C04
A	429	TC103608	CP00070G01030	TC50789	CP00070G01030	XP_002275111	PREDICTED: hypothetical protein [Vitis vinifera]	4e-31	140
A	430	TC87383	VV04G03930	TC50874	VV04G03930	XP_002284246	PREDICTED: hypothetical protein [Vitis vinifera] emb|CAO44074.1| unnamed protein product [Vitis vinifera]	0	352	RN37E07
A	431	BX250768	CP00016G00990	TC50878	CP00016G00990	ABR16592	unknown [Picea sitchensis] gb|ABR17039.1| unknown [Picea sitchensis]	0	222	041A04
A	432	TC102313	CP00059G01020	TC51002	CP00059G01020	XP_002304703	predicted protein [Populus trichocarpa] gb|EEE79682.1| predicted protein [Populus trichocarpa]	4.2039e-45	186	LG0ACA24YN02RM1
A	433	TC93534	VV04G03180	TC51051	VV04G03180	XP_002283635	PREDICTED: hypothetical protein [Vitis vinifera] emb|CAO44000.1| unnamed protein product [Vitis vinifera]	0	323
A	434	TC100201	VV16G01590	TC51081	PT13G07260	EEF42379	N-acetyltransferase, putative [Ricinus communis]	0	233
A	435	CT581674	VV17G02520	TC51182	VV17G02520	XP_002278278	PREDICTED: hypothetical protein [Vitis vinifera]	1e-09	67	LG0ACA14YH21RM1
A	436	TC99922	PT09G14450	TC51200	VV08G06330	ABR17797	unknown [Picea sitchensis] gb|ABR18045.1| unknown [Picea sitchensis]	0	743	RN07A09T3 WZ0APPAE3YK04FM1
A	437	DR014933	PT16G03200	TC51237	PT16G03200	BAE43546	putative lycopene beta cyclase [Taxodium distichum var. distichum]	0	287
A	438	BF186389	VV17G09780	TC51304	PP00054G01040	EEF51972	zinc finger protein, putative [Ricinus communis]	3e-34	147
A	439	TC114383	CP00032G00070	TC51328	CP00032G00070	XP_002267256	PREDICTED: hypothetical protein, partial [Vitis vinifera]	4e-28	128
A	440	TC99640	CP00150G00070	TC51352	VV03G00640	ABR17748	unknown [Picea sitchensis]	0	868	RS24G07
A	441	TC83453	SB04G025780	TC51372	OS02G39880	XP_002452437	hypothetical protein SORBIDRAFT_04g025780 [Sorghum bicolor] gb|EES05413.1| hypothetical protein SORBIDRAFT_04g025780 [Sorghum bicolor]	0	227
A	442	TC111400	VV05G04210	TC51487	VV05G04210	XP_002277209	PREDICTED: hypothetical protein [Vitis vinifera] emb|CAO71058.1| unnamed protein product [Vitis vinifera]	2.00386e-43	181
A	443	CT575018	VV06G05350	TC51539	VV06G05350	XP_002283909	PREDICTED: hypothetical protein [Vitis vinifera] emb|CAO21668.1| unnamed protein product [Vitis vinifera]	0	238	LG0ACA8YM21RM1
A	444	TC102214	VV14G03920	TC51608	VV14G03920	EEF49796	excision repair cross-complementing 1 ercc1, putative [Ricinus communis]	0	227	WZ0APPAB3YN11FM1
A	445	CT580033		TC51647	PT00G27225	ACN40971	unknown [Picea sitchensis]	6e-07	57
A	446	TC80864	PT11G03140	TC51649	PT11G03140	XP_002317243	predicted protein [Populus trichocarpa] gb|EEE97855.1| predicted protein [Populus trichocarpa]	0	257	LG0ACA10YK13RM1
A	447	TC92993	OS01G37760	TC51652	PP00034G02080	EEF46302	glutamate dehydrogenase, putative [Ricinus communis]	3e-06	56.2
A	448	CT576232	CP00009G01330	TC51685	CP00009G01330	ABR17501	unknown [Picea sitchensis]	0	437	LG0ACA5YF14RM1
A	449	TC82668	CP00247G00010	TC51689	CP00247G00010	ABR18262	unknown [Picea sitchensis]	4.99983e-42	175
A	450	TC109129	VV05G06150	TC51742	VV05G06150	XP_002283373	PREDICTED: hypothetical protein [Vitis vinifera]	0	433	WZ0APPAA3YF01FM1
A	451	TC99386	VV00G39430	TC51770	VV00G39430	XP_002267704	PREDICTED: hypothetical protein [Vitis vinifera]	0	383	CL2331CT2072
A	452	TC96514	PT03G10500	TC51897	PT03G10500	ABR17210	unknown [Picea sitchensis]	2e-26	122
A	453	TC105891	PT09G13530	TC51931	PT09G13530	EEF28280	Spotted leaf protein, putative [Ricinus communis]	0	269	CL181CT1207
A	454	AW226349	SB06G031540	TC51939	AT4G27650	XP_001777837	predicted protein [Physcomitrella patens subsp. patens] gb|EDQ57375.1| predicted protein [Physcomitrella patens subsp. patens]	3e-10	67.8
A	455	TC109308	AT1G25220	TC51972	AT1G25220	ACJ84848	unknown [Medicago truncatula]	0	345
A	456	TC94849	SB04G034010	TC51977	PT05G05040	XP_002282060	PREDICTED: similar to MAP1D (METHIONINE AMINOPEPTIDASE 1D); metalloexopeptidase [Vitis vinifera]	0	209
A	457	TC107271	VV08G09010	TC52032	CP00114G00530	XP_002275389	PREDICTED: hypothetical protein [Vitis vinifera]	0	195
A	458	TC86209	VV07G13670	TC52083	VV07G13670	XP_002273073	PREDICTED: hypothetical protein [Vitis vinifera] emb|CAO71642.1| unnamed protein product [Vitis vinifera]	0	460
A	459	TC103415	AT4G20070	TC52085	AT4G20070	XP_002275843	PREDICTED: hypothetical protein [Vitis vinifera]	0	207
A	460	TC97582	CP00166G00240	TC52165	CP00166G00240	ABK26988	unknown [Picea sitchensis]	0	435
A	461	TC96031	PP00144G00650	TC52173	PP00144G00650	XP_001771993	predicted protein [Physcomitrella patens subsp. patens] gb|EDQ63254.1| predicted protein [Physcomitrella patens subsp. patens]	1e-38	165	LG0ACA23YM13RM1
A	462	TC104557	CP00009G01740	TC52198	CP00009G01740	EEF41631	protein binding protein, putative [Ricinus communis]	0	559
A	463	TC107086	VV06G07710	TC52287	PP00104G00240	EEF36761	ATP binding protein, putative [Ricinus communis]	9.80909e-45	184
A	464	CF477903	AT3G04380	TC52375	PT13G04410	ABK25718	unknown [Picea sitchensis]	0	236
A	465	CF476644		TC52470	VV14G07700
A	466	BE187458		TC52496	OS11G40150
A	467	TC103722	PT06G11150	TC52505	PT06G11150	XP_002308346	SET domain protein [Populus trichocarpa] gb|EEE91869.1| SET domain protein [Populus trichocarpa]	0	285
A	468	CF670009	PT00G08760	TC52707	SB09G028010	ABR16708	unknown [Picea sitchensis]	0	405
A	469	TC99170	PP00010G01750	TC52721	PP00010G01750	XP_001753814	predicted protein [Physcomitrella patens subsp. patens] gb|EDQ81566.1| predicted protein [Physcomitrella patens subsp. patens]	5e-31	140
A	470	TC102147	PT00G00415	TC52811	PT00G00415	ACA21459	geranyl diphosphate synthase 3 [Picea abies]	0	394
A	471	CF472609	SB07G000950	TC52862	VV00G03835	XP_002443727	hypothetical protein SORBIDRAFT_07g000950 [Sorghum bicolor] gb|EES13222.1| hypothetical protein SORBIDRAFT_07g000950 [Sorghum bicolor]	1e-23	114
A	472	TC96847		TC52977	VV01G05140
A	473	TC110524	CP00014G01000	TC52988		XP_002323871	predicted protein [Populus trichocarpa] gb|EEF04004.1| predicted protein [Populus trichocarpa]	0	275
A	474	CX650733	VV18G08620	TC53081	VV18G08620	XP_002284832	PREDICTED: hypothetical protein [Vitis vinifera] emb|CAO61359.1| unnamed protein product [Vitis vinifera]	6e-10	68.6
A	475	BM158370	PT01G22450	TC53111	PT01G22450	XP_002298670	predicted protein [Populus trichocarpa] gb|EEE83475.1| predicted protein [Populus trichocarpa]	2e-38	162
A	476	TC100350	VV02G06400	TC53216	AT4G17620	EEF45705	Protein dom-3, putative [Ricinus communis]	0	481	LG0ACA10YN20RM1
A	477	CF477029		TC53262	VV00G27955	ABR17518	unknown [Picea sitchensis]	7e-17	91.3
A	478	CO362950	SB03G010270	TC53272	SB03G010270	EEC70356	hypothetical protein OsI_01279 [Oryza sativa Indica Group] gb|EEE54283.1| hypothetical protein OsJ_01196 [Oryza sativa Japonica Group]	0	224
A	479	TC98473	SB06G001050	TC53315	SB06G001050	XP_002446053	hypothetical protein SORBIDRAFT_06g001050 [Sorghum bicolor] gb|EES10381.1| hypothetical protein SORBIDRAFT_06g001050 [Sorghum bicolor]	0	240
A	480	TC100411	VV17G06270	TC53371	VV17G06270	XP_002267724	PREDICTED: hypothetical protein, partial [Vitis vinifera]	5e-31	138
A	481	DR166470	AT3G48380	TC53408	AT3G48380	CAB41160	putative protein [Arabidopsis thaliana]	6e-28	128
A	482	TC108330	PP00091G00220	TC53415	PP00091G00220	XP_001767264	condensin complex component SMC1 [Physcomitrella patens subsp. patens] gb|EDQ67945.1| condensin complex component SMC1 [Physcomitrella patens subsp. patens]	0	393
A	483	DR694982		TC53458	VV00G03090
A	484	BX678085	PP00001G00730	TC53478	PP00001G00730	ABK26993	unknown [Picea sitchensis]	0	273	RN56B01
A	485	CT577898		TC53554	PP00407G00180	ABK24280	unknown [Picea sitchensis]	2e-30	135	LG0ACA23YL19RM1
A	486	CF399736	VV13G10760	TC53578	VV13G10760	EEF49612	Nucleotide pyrophosphatase/phosphodiesterase, putative [Ricinus communis]	0	215
A	487	TC91596	OS11G11000	TC53780	VV04G02550	EEC67885	hypothetical protein OsI_35541 [Oryza sativa Indica Group]	0	370
A	488	DR116950	PP00142G00170	TC53806	PP00142G00170	XP_001771752	predicted protein [Physcomitrella patens subsp. patens] gb|EDQ63360.1| predicted protein [Physcomitrella patens subsp. patens]	0	212
A	489	TC89358	PT05G11840	TC53840	PT05G11840	XP_002307583	predicted protein [Populus trichocarpa] gb|EEE94579.1| predicted protein [Populus trichocarpa]	0	239
A	490	TC104425	OS03G20300	TC53980	VV14G00740	EEC75132	hypothetical protein OsI_11322 [Oryza sativa Indica Group]	0	276
A	491	DR180036	VVMG00360	CO208878	VVMG00360	YP_002608356	ribosomal protein S14 [Vitis vinifera] emb|CAQ77588.1| ribosomal protein S14 [Vitis vinifera] gb|ACS15244.1| ribosomal protein S14 [Vitis vinifera]	5e-30	135
A	492	DR744148	OL09G02580	CO212029	OL09G02580	XP_001932758	class II aldolase/adducin domain containing protein [Pyrenophora tritici-repentis Pt-1C-BFP] gb|EDU44948.1| class II aldolase/adducin domain containing protein [Pyrenophora tritici-repentis Pt-1C-BFP]	0	317
A	493	AW011203		TC54032	VV07G08950
A	494	CO170613	VV08G18190	TC54038	VV08G18190	XP_002284232	PREDICTED: hypothetical protein isoform 2 [Vitis vinifera]	0	290
A	495	TC107771	VV08G12400	TC54048	AT5G03940	ABR16458	unknown [Picea sitchensis]	0	441
A	496	TC109401		TC54061	CP00051G00110
A	497	TC88425	OS12G34874	TC54068	OS12G34874	ABR16592	unknown [Picea sitchensis] gb|ABR17039.1| unknown [Picea sitchensis]	0	355
A	498	TC84388	PT12G00470	TC54095	PT12G00470	XP_002318323	predicted protein [Populus trichocarpa] gb|EEE96543.1| predicted protein [Populus trichocarpa]	2e-37	159
A	499	CO159396	PT05G15760	TC54118	CP00026G02310	EEF52820	scythe/bat3, putative [Ricinus communis]	5.04467e-44	181
A	500	BM902933		TC54253	PT01G06140
A	501	TC85436	VV00G23840	TC54297	VV00G23840	ACN40942	unknown [Picea sitchensis]	0	323
A	502	TC94289	PT15G05170	TC54321	SB02G030920	ACN39905	unknown [Picea sitchensis]	0	430	LG0ACA14YN21RM1
A	503	TC114263	AT3G54740	TC54381	PT18G08670	NP_001078285	unknown protein [Arabidopsis thaliana] emb|CAB77594.1| putative protein [Arabidopsis thaliana]	1e-19	101
A	504	TC100279	VV10G01730	TC54502	VV10G01730	AAX18647	cellulose synthase catalytic subunit [Pinus taeda]	0	374
A	505	BF010651	VV00G13765	TC54600	VV00G13765	XP_002264614	PREDICTED: hypothetical protein [Vitis vinifera]	5e-24	113
A	506	CX712700	VV12G05790	TC54608	CP00132G00270	XP_002271314	PREDICTED: hypothetical protein [Vitis vinifera] emb|CAO24061.1| unnamed protein product [Vitis vinifera]	0	220
A	507	TC85044	PT01G16950	TC54639	PT01G16950	XP_002299902	predicted protein [Populus trichocarpa] gb|EEE84707.1| predicted protein [Populus trichocarpa]	9e-16	88.2
A	508	TC101854	CP00012G03050	TC54668	SB10G027310	XP_002438858	hypothetical protein SORBIDRAFT_10g027310 [Sorghum bicolor] gb|EER90225.1| hypothetical protein SORBIDRAFT_10g027310 [Sorghum bicolor]	0	318
A	509	TC112539	VV19G06960	TC54683	PT15G04070	XP_002277545	PREDICTED: hypothetical protein [Vitis vinifera] emb|CAO38897.1| unnamed protein product [Vitis vinifera]	0	368
A	510	CD019771	PT02G15930	TC54753	CP00184G00130	EEF50608	conserved hypothetical protein [Ricinus communis]	8e-07	56.6
A	511	TC92575	VV18G00330	TC54758	PT05G16790	XP_002273598	PREDICTED: hypothetical protein [Vitis vinifera]	0	256
A	512	BG040409	PP00119G00410	TC54779	PP00119G00410	XP_001769898	predicted protein [Physcomitrella patens subsp. patens] gb|EDQ65258.1| predicted protein [Physcomitrella patens subsp. patens]	0	223
A	513	TC106814	PT06G13220	TC54780		EEF24866	conserved hypothetical protein [Ricinus communis]	2e-32	144	084F08
A	514	TC102813	SB01G041990	TC54917	SB01G041990	XP_002468218	hypothetical protein SORBIDRAFT_01g041990 [Sorghum bicolor] gb|EER95216.1| hypothetical protein SORBIDRAFT_01g041990 [Sorghum bicolor]	0	244
A	515	BM133850	PT04G09620	TC54919	PT04G09620	XP_002271151	PREDICTED: similar to OSJNBa0064D20.9 [Vitis vinifera]	7e-27	123
A	516	TC105638	OS04G56750	TC54922	OS04G56750	EEE61849	hypothetical protein OsJ_16516 [Oryza sativa Japonica Group]	2e-10	71.2
A	517	AW010226	PP00117G00700	TC54976	VV00G09675	XP_001769672	predicted protein [Physcomitrella patens subsp. patens] gb|EDQ65473.1| predicted protein [Physcomitrella patens subsp. patens]	0	233
A	518	BE049675		TC54982	OS12G17310
A	519	DR023434	PT01G05050	TC58556	PT03G13440	ABK21591	unknown [Picea sitchensis]	0	241
A	520	TC95384	VV08G13180	TC55046	VV08G13180	XP_002277401	PREDICTED: hypothetical protein [Vitis vinifera]	0	335
A	521	TC109390	PT00G19505	TC55056	AT1G69545	AAM28909	NBS/LRR [Pinus taeda]	0	1912
A	522	AW985238	OS03G62090	TC55110	OS07G24190	NP_001051830	Os03g0837100 [Oryza sativa (japonica cultivar-group)] sp|Q851L8|CESA5_ORYSJ RecName: Full=Probable cellulose synthase A catalytic subunit 5 [UDP-forming]; AltName: Full=OsCesA5 sp|A2XNT2|CESA5_ORYSI RecName: Full=Probable cellulose synthase A catalytic su	0	257
A	523	TC92428	PT00G21470	TC55176		BAG70984	zonadhesin-related protein [Musa balbisiana]	2e-11	75.5
A	524	TC86308	PT11G11310	TC55197	PT11G11310	XP_002317629	predicted protein [Populus trichocarpa] gb|EEE98241.1| predicted protein [Populus trichocarpa]	0	199
A	525	TC96089	VV05G00580	TC55215	PT00G13205	XP_002271110	PREDICTED: hypothetical protein [Vitis vinifera]	2e-29	133	RN16C01
A	526	TC94886	PT04G02020	TC55247	PT04G02020	EEF37715	diphosphonucleoside phosphohydrolase, putative [Ricinus communis]	0	317	RS50F02
A	527	TC112652	VV05G04850	TC55269	CP00147G00180	ABR17521	unknown [Picea sitchensis]	0	265
A	528	CO199102	VV07G12490	TC55307	VV07G12490	XP_002279361	PREDICTED: hypothetical protein [Vitis vinifera]	1.99993e-41	172
A	529	TC84318	SB07G028300	TC55408	VV04G09800	ABR16400	unknown [Picea sitchensis]	0	861	WZ0APPAD3YE17FM1 WZ0APPAC2YE13FM1
A	530	TC106134	VV00G03000	TC55486	VV00G03000	EEF37395	Hippocampus abundant transcript 1 protein, putative [Ricinus communis]	0	257
A	531	TC98956	AT2G28800	TC55621	AT2G28800	ABU75304	chloroplast PPF-1 [Poncirus trifoliata]	0	303
A	532	TC84832	PP00307G00390	TC55636	PP00307G00390	ACO53105	epsilon carotene hydroxylase [Actinidia chinensis]	1.99993e-41	173
A	533	TC103005	VV01G02130	TC55745	CP00467G00020	XP_002277134	PREDICTED: hypothetical protein [Vitis vinifera] emb|CAO42017.1| unnamed protein product [Vitis vinifera]	4e-06	55.8
A	534	TC85958	VV14G00970	TC55750	VV14G00970	XP_002281428	PREDICTED: hypothetical protein [Vitis vinifera] emb|CAO17400.1| unnamed protein product [Vitis vinifera]	0	298
A	535	TC109869	VV04G14110	TC55754	VV04G14110	ACG47293	transparent testa 12 protein [Zea mays]	1e-08	63.5
A	536	TC97401	PT05G12750	TC55857	PT05G12750	XP_002306819	predicted protein [Populus trichocarpa] gb|EEE93815.1| predicted protein [Populus trichocarpa]	0	378	022B11
A	537	DR101615	VV09G08470	TC55913	VV09G08470	EEF49227	conserved hypothetical protein [Ricinus communis]	1e-32	142
A	538	TC83664	PP00150G00460	TC56037	PP00150G00460	XP_001772475	predicted protein [Physcomitrella patens subsp. patens] gb|EDQ62757.1| predicted protein [Physcomitrella patens subsp. patens]	3e-22	110	055G10
A	539	CO161770		TC56067	AT1G03687
A	540	TC101093	PP00061G00240	TC56074		XP_001763429	predicted protein [Physcomitrella patens subsp. patens] gb|EDQ71618.1| predicted protein [Physcomitrella patens subsp. patens]	2e-32	127
A	541	TC92217	PP00008G00610	TC56084	PP00008G00610	XP_001753242	predicted protein [Physcomitrella patens subsp. patens] gb|EDQ81871.1| predicted protein [Physcomitrella patens subsp. patens]	0	837	LG0ACA7YJ08RM1
A	542	CF470823	PT05G11230	TC56087	VV00G06550	ABK24011	unknown [Picea sitchensis]	0	236
A	543	CF667608	VV03G07240	TC56088	VV03G07240	BAG16524	C2 domain-containing protein [Capsicum chinense]	7e-24	115
A	544	TC105341	PP00189G00300	TC56208	VV18G02740	XP_001775305	predicted protein [Physcomitrella patens subsp. patens] gb|EDQ59910.1| predicted protein [Physcomitrella patens subsp. patens]	0	188
A	545	TC98748	CP00968G00010	TC56225	CP00968G00010	CAN71078	hypothetical protein [Vitis vinifera]	0	501
A	546	TC102532	PT08G12110	TC56244	PT08G12110	ABK22412	unknown [Picea sitchensis]	0	274
A	547	TC101807	PP00042G01060	TC56281		ACN40089	unknown [Picea sitchensis]	0	283	CL1208CT4120
A	548	TC95709	VV02G07070	TC56440	VV02G07070	XP_002278917	PREDICTED: hypothetical protein [Vitis vinifera] emb|CAO63447.1| unnamed protein product [Vitis vinifera]	0	277
A	549	AL751282	VV12G05240	TC56448	VV12G05240	XP_002265064	PREDICTED: hypothetical protein [Vitis vinifera]	2e-17	93.2	RS07A11T3
A	550	TC90401	PP00079G00420	TC56460	PP00079G00420	XP_001765745	predicted protein [Physcomitrella patens subsp. patens] gb|EDQ69336.1| predicted protein [Physcomitrella patens subsp. patens]	3e-33	145
A	551	CX713996	PP00083G01320	TC56499	SB10G001200	XP_001766267	predicted protein [Physcomitrella patens subsp. patens] gb|EDQ68899.1| predicted protein [Physcomitrella patens subsp. patens]	7e-33	144
A	552	TC109870	OS12G39340	TC56534	PT12G08760	ABA99697	glycosyl transferase, group 1 family protein, expressed [Oryza sativa (japonica cultivar-group)]	0	175
A	553	TC103280	VV04G10590	TC56561	VV04G10590	XP_002272761	PREDICTED: hypothetical protein [Vitis vinifera] emb|CAO22890.1| unnamed protein product [Vitis vinifera]	0	228
A	554	CD021868		TC56581	PT01G20250
A	555	CO198492	PP00136G00040	TC56611	PT14G11120	XP_001771275	predicted protein [Physcomitrella patens subsp. patens] gb|EDQ63835.1| predicted protein [Physcomitrella patens subsp. patens]	0	293
A	556	TC88026	PT05G16050	TC56625	AT2G17650	XP_002273529	PREDICTED: hypothetical protein [Vitis vinifera]	0	573
A	557	AW010231	VV00G02900	TC56634	PT00G38490	EEF33592	phosphoglucomutase, putative [Ricinus communis]	3e-36	155
A	558	TC93786	PT10G08850	TC56655	PT10G08850	XP_002285117	PREDICTED: similar to cytokinin receptor 1 [Vitis vinifera]	0	410	LG0ACA11YN07RM1
A	559	TC88664	CP00200G00010	TC56744	CP00200G00010	EEF43574	conserved hypothetical protein [Ricinus communis]	0	319
A	560	TC83478	PT11G07230	TC56748	AT5G45930	ABK95697	unknown [Populus trichocarpa]	0	522	LG0ACA3YL14RM1
A	561	TC99576		TC56760	PP00166G00610
A	562	TC113003	AT5G66590	TC56764	AT5G66590	Q41495	RecName: Full=STS14 protein; Flags: Precursor gb|AAG32153.1|U17111_1 pistil-specific; similar to PR-1 proteins, Swiss-Prot Accession Number P11670 [Solanum tuberosum] emb|CAA57976.1| sts14 [Solanum tuberosum] prf||2211417A sts14 gene	1e-36	157	LG0ACA15YB15RM1
A	563	TC81860	VV19G00640	TC56783	OS01G59630	EEF42357	catalytic, putative [Ricinus communis]	0	457
A	564	TC113981	PT09G12430	TC56815	VV06G07070	EEF41848	glycogen phosphorylase, putative [Ricinus communis]	0	686	CL1231CT3249
A	565	BX679051	CP00062G01040	TC56824	VV03G05200	XP_002306082	predicted protein [Populus trichocarpa] gb|EEE86593.1| predicted protein [Populus trichocarpa]	1e-20	102	RS19A03
A	566	DR092601	CP00925G00010	TC56976	CP00925G00010	ABR16538	unknown [Picea sitchensis]	0	382
A	567	CO199021		TC57141	OL03G01870
A	568	BQ701834	VV10G02770	TC57199	PP00120G00780	XP_002278480	PREDICTED: hypothetical protein [Vitis vinifera] emb|CAO40342.1| unnamed protein product [Vitis vinifera]	9e-38	159
A	569	AW226190	VV05G01020	TC57269	VV05G01020	XP_002271833	PREDICTED: hypothetical protein [Vitis vinifera]	1e-21	105
A	570	TC114514	VV19G06880	TC57325	AT4G05520	ABR16762	unknown [Picea sitchensis]	0	246	WZ0APPAC4YH02FM1
A	571	CT583099	VV17G04340	TC57355	VV17G04340	EEF50644	conserved hypothetical protein [Ricinus communis]	2e-23	112	LG0ACA10YI15RM1
A	572	TC106429	PP00018G00370	TC57367	PP00010G00620	XP_001755581	predicted protein [Physcomitrella patens subsp. patens] gb|EDQ79641.1| predicted protein [Physcomitrella patens subsp. patens]	4e-28	130
A	573	DR167577	VV18G08940	TC57394	VV18G08940	XP_002282663	PREDICTED: hypothetical protein [Vitis vinifera]	1e-27	127
A	574	TC99126	VV00G60075	TC57401	PT14G03940	ABR16845	unknown [Picea sitchensis]	0	333
A	575	BX253194	AT1G71990	TC57415	PT19G06350					079F02
A	576	TC107105	PP00185G00450	TC57531	VV11G10180	AAA92669	4-coumarate-CoA ligase enzyme gb|AAB42382.1| 4-coumarate:CoA ligase gb|AAB42383.1| 4-coumarate:CoA ligase	0	308	LG0ACA10YN22RM1
A	577	BQ702188	OS06G07960	TC57595	OS06G07960	EEE65197	hypothetical protein OsJ_20318 [Oryza sativa Japonica Group]	3e-37	157
A	578	TC91349	VV17G08770	TC57600	PT15G04810	XP_002322156	predicted protein [Populus trichocarpa] gb|EEF06283.1| predicted protein [Populus trichocarpa]	4e-31	139	CL1227CT2300
A	579	CX652515	VV14G13180	TC57676	VV14G13180	XP_002272751	PREDICTED: hypothetical protein [Vitis vinifera] emb|CAO14690.1| unnamed protein product [Vitis vinifera]	2e-40	169
A	580	TC112824	PP00068G00270	TC57708	VV05G13280	XP_001764398	CLL4A clavata1-like receptor S/T protein kinase protein [Physcomitrella patens subsp. patens] gb|EDQ70665.1| CLL4A clavata1-like receptor S/T protein kinase protein [Physcomitrella patens subsp. patens]	2.00386e-43	179
A	581	TC105229		TC57728	CP00135G00120	ABK23964	unknown [Picea sitchensis]	2e-27	125	WZ0APPAA1YB19FM1
A	582	TC108718	VV00G37555	TC57801	CP00051G00040	ABR16455	unknown [Picea sitchensis]	0	657
A	583	TC108387	VV09G04840	TC57833	PP00074G00770	XP_002280466	PREDICTED: hypothetical protein [Vitis vinifera]	3e-31	139	CL1869CT1640
A	584	TC113434	AT3G21300	TC57855	AT3G21300	AAL85018	unknown protein [Arabidopsis thaliana]	3e-33	146	CL563CT914
A	585	TC84808	SB03G033340	TC57858	CP00080G00650	XP_002456276	hypothetical protein SORBIDRAFT_03g033340 [Sorghum bicolor] gb|EES01396.1| hypothetical protein SORBIDRAFT_03g033340 [Sorghum bicolor]	0	276
A	586	TC96431	PP00042G00960	TC57903	PT06G18850	XP_001760366	predicted protein [Physcomitrella patens subsp. patens] gb|EDQ74757.1| predicted protein [Physcomitrella patens subsp. patens]	0	187
A	587	TC95138	PP00025G00390	TC58046	AT4G09020	XP_001756998	predicted protein [Physcomitrella patens subsp. patens] gb|EDQ78229.1| predicted protein [Physcomitrella patens subsp. patens]	0	222
A	588	TC80733	PT19G02670	TC58066	PT19G02670	ABK24381	unknown [Picea sitchensis]	0	397	LG0ACA4YO01RM1 CL195CT199
A	589	TC96344	VV00G06475	TC58180	PT01G19400	ABA81886	unknown [Solanum tuberosum]	0	248
A	590	TC84393	PP00003G02390	TC58196	VV18G05560	ABK22835	unknown [Picea sitchensis]	0	235
A	591	DR111505	PP00028G00780	TC58271	PP00028G00780	XP_001757490	predicted protein [Physcomitrella patens subsp. patens] gb|EDQ77547.1| predicted protein [Physcomitrella patens subsp. patens]	3e-13	79.3
A	592	TC89686	VV05G06670	TC58298	VV05G06670	XP_002283969	PREDICTED: hypothetical protein [Vitis vinifera]	0	242
A	593	TC91788	CP00033G01790	TC58332	AT3G56900	XP_002283996	PREDICTED: hypothetical protein [Vitis vinifera]	0	583
A	594	TC112616	AT5G47690	TC58362		EEF28984	androgen induced inhibitor of proliferation (as3) / pds5, putative [Ricinus communis]	4e-22	110
A	595	CT579332	SB02G032260	TC58515	SB02G032260	ACF78393	unknown [Zea mays]	0	293	LG0ACA2YN23RM1
A	596	CX646378	PP00231G00430	TC58569	PP00231G00430	XP_001778035	predicted protein [Physcomitrella patens subsp. patens] gb|EDQ57144.1| predicted protein [Physcomitrella patens subsp. patens]	0	218
A	597	TC81976	PT06G19450	TC58600	VV04G07590	XP_002263819	PREDICTED: hypothetical protein [Vitis vinifera]	0	284
A	598	BX254586		TC58727	PT05G02180					100G06
A	599	CO162958	SB10G005160	TC58732	SB10G005160	XP_002285482	PREDICTED: hypothetical protein [Vitis vinifera]	3e-27	125
A	600	TC92857	OS05G41750	TC58766	SB09G024390	AAT07581	putative SMC protein [Oryza sativa (japonica cultivar-group)] gb|EEC79459.1| hypothetical protein OsI_20467 [Oryza sativa Indica Group] gb|EEE64226.1| hypothetical protein OsJ_19059 [Oryza sativa Japonica Group]	0	397	WZ0APPAB3YE13FM1
A	601	TC94566	VV00G06880	TC58829	VV00G06880	XP_002265413	PREDICTED: hypothetical protein [Vitis vinifera]	0	203	RN56G02
A	602	TC90436	VV07G10950	TC58865	PT09G06800	XP_002278310	PREDICTED: hypothetical protein [Vitis vinifera]	0	318
A	603	TC103664	VV05G12490	TC58872	VV05G12490	XP_002271176	PREDICTED: hypothetical protein [Vitis vinifera]	0	318
A	604	DR180777	VV11G03730	TC58900	CP00023G00630	ABR18101	unknown [Picea sitchensis]	1e-29	132
A	605	TC109082	PT00G19140	TC58905	CP00027G00580	XP_002329769	predicted protein [Populus trichocarpa] gb|ABK93719.1| unknown [Populus trichocarpa] gb|EEF07962.1| predicted protein [Populus trichocarpa]	6.00036e-42	173
A	606	TC106371	VV06G04840	TC59086	VV07G01190	CAO21715	unnamed protein product [Vitis vinifera]	0	150
A	607	TC111654	PT09G03080	TC59223	PT09G03080	EEF41118	conserved hypothetical protein [Ricinus communis]	0	620
A	608	TC100400	OS10G36880	TC59232	OS10G36880	ACA64831	SKIP interacting protein 13 [Oryza sativa Indica Group]	2e-30	137	CL1523CT2196
A	609	TC107651	VV01G08050	TC59299	CP00042G00550	CAN75896	hypothetical protein [Vitis vinifera]	0	191
A	610	TC92997	PT18G05680	TC59353	PP00163G00400	EEF33013	conserved hypothetical protein [Ricinus communis]	9.99967e-42	175
A	611	TC103787	OS05G38570	TC59404	OS05G38570	EAY98322	hypothetical protein OsI_20232 [Oryza sativa Indica Group]	0	422
A	612	BQ699057	PT10G22650	TC59530	PT16G06140	XP_002315422	predicted protein [Populus trichocarpa] gb|EEF01593.1| predicted protein [Populus trichocarpa]	8e-25	116
A	613	CF479181		TC59532	VV00G62590	ABK21153	unknown [Picea sitchensis]	2e-14	82.8
A	614	TC84502	CP00110G00290	TC59646	CP00110G00290	ABR16880	unknown [Picea sitchensis]	0	325
A	615	TC88630	CP00036G00120	TC59711	VV18G12640	ABR17969	unknown [Picea sitchensis]	0	268	WZ0APPAE2YH07FM1
A	616	DR745173	VV05G17090	TC59834
A	617	TC84000	VV05G01560	TC59840	CP00009G00440	XP_002273166	PREDICTED: hypothetical protein [Vitis vinifera]	0	779	CL2185CT3168 LG0ACA18YO21RM1
A	618	BX000604	PT17G02910	TC59893	VV02G08040	XP_002279665	PREDICTED: hypothetical protein [Vitis vinifera]	2e-24	115
A	619	TC97699	VV18G10180	TC59924	PP00024G00900	CAN70297	hypothetical protein [Vitis vinifera]	0	417	130E01
A	620	TC97378	VV00G26660	TC60012	VV00G26660	XP_002272624	PREDICTED: hypothetical protein [Vitis vinifera] emb|CAO39802.1| unnamed protein product [Vitis vinifera]	0	219	LG0ACA6YN05RM1
A	621	TC90919	PP00194G00020	TC60110	PP00194G00020	XP_001775580	predicted protein [Physcomitrella patens subsp. patens] gb|EDQ59527.1| predicted protein [Physcomitrella patens subsp. patens]	0	201	LG0ACA9YA03RM1
A	622	TC100171	PT19G05950	TC60200	PT19G05950	XP_002280064	PREDICTED: hypothetical protein [Vitis vinifera]	0	253	RS34B09
A	623	TC85484	PP00093G00380	TC60350	PT03G07300	EEF42467	DNA helicase recq1, putative [Ricinus communis]	0	499
A	624	DR090701	AT5G13530	TC60402	VV00G39020	NP_196857	KEG (KEEP ON GOING); protein binding / protein kinase/ ubiquitin-protein ligase [Arabidopsis thaliana] sp|Q9FY48|KEG_ARATH RecName: Full=E3 ubiquitin-protein ligase KEG; AltName: Full=RING finger protein KEG; AltName: Full=Protein KEEP ON GOING gb|ABC4668	0	424
A	625	TC94103	PP00032G01860	TC60519	PP00040G00670	XP_001758487	predicted protein [Physcomitrella patens subsp. patens] gb|EDQ76889.1| predicted protein [Physcomitrella patens subsp. patens]	6e-25	119	CL4120CT606
A	626	CF664963	CP00017G01850	TC60533	CP00017G01850	NP_851250	nuclear protein ZAP-related [Arabidopsis thaliana]	6e-27	125
A	627	TC107712	VV00G53885	TC60608	VV00G53885	ABK25211	unknown [Picea sitchensis]	0	380
A	628	TC92316	SB06G020730	TC60666	VV14G12240	XP_002446697	hypothetical protein SORBIDRAFT_06g020730 [Sorghum bicolor] gb|EES11025.1| hypothetical protein SORBIDRAFT_06g020730 [Sorghum bicolor]	0	268
A	629	TC81604	PP00379G00140	TC60676	PP00379G00140	ABK23060	unknown [Picea sitchensis]	0	345	LG0ACA25YM23RM1
A	630	BX254618	PT03G01920	TC60683	PT03G01920	XP_002304116	predicted protein [Populus trichocarpa] gb|EEE79095.1| predicted protein [Populus trichocarpa]	4e-07	58.2	101D04
A	631	DR118670	SB10G005720	TC60866	OS06G08560	XP_002436611	hypothetical protein SORBIDRAFT_10g005720 [Sorghum bicolor] gb|EER87978.1| hypothetical protein SORBIDRAFT_10g005720 [Sorghum bicolor]	0	221
A	632	TC90949	PT02G22340	TC60881	VV01G06380	BAF79934	receptor-like kinase [Marchantia polymorpha]	0	441
A	633	CX712875	PP00194G00130	TC60982	PP00194G00130	XP_001775586	predicted protein [Physcomitrella patens subsp. patens] gb|EDQ59533.1| predicted protein [Physcomitrella patens subsp. patens]	4e-14	80.9
A	634	TC91976	PP00073G00230	TC61014	CP00083G00110	XP_001765104	predicted protein [Physcomitrella patens subsp. patens] gb|EDQ70099.1| predicted protein [Physcomitrella patens subsp. patens]	0	526	LG0ACA5YE12RM1
A	635	BF610419	SB03G043150	TC61036	CP00040G00890	XP_002458945	hypothetical protein SORBIDRAFT_03g043150 [Sorghum bicolor] gb|EES04065.1| hypothetical protein SORBIDRAFT_03g043150 [Sorghum bicolor]	0	222
A	636	CT575437	PP00049G00600	TC61041	PT06G10560	ABR18126	unknown [Picea sitchensis]	0	397	LG0ACA7YK01RM1
A	637	DR181118	CP00107G01260	TC61160	AT4G21190	XP_002274318	PREDICTED: hypothetical protein [Vitis vinifera] emb|CAO49511.1| unnamed protein product [Vitis vinifera]	0	224
A	638	TC82985	VV19G07500	TC61183	VV19G07500	ABK25309	unknown [Picea sitchensis]	0	141	LG0ACA22YH20RM1
A	639	TC93311	PT01G20000	TC61189	OS05G46570	XP_002298537	predicted protein [Populus trichocarpa] gb|EEE83342.1| predicted protein [Populus trichocarpa]	0	353	LG0ACA4YA10RM1
A	640	DR682885	PT15G01800	TC61224	CP00003G00730	XP_002322010	predicted protein [Populus trichocarpa] gb|EEF06137.1| predicted protein [Populus trichocarpa]	0	216
A	641	TC110716	PP00301G00300	TC61392	VV17G02380	ACN40706	unknown [Picea sitchensis]	5.99994e-41	171
A	642	BX254269	CP00083G00320	TC61469	CP00083G00320	ABR16156	unknown [Picea sitchensis]	6.00036e-42	174	095H08
A	643	AW754669	AT2G39890	TC61491	OS07G01090	AAM65420	proline transporter 1 [Arabidopsis thaliana]	5e-20	100
A	644	TC103487		TC61493	PP00173G00510
A	645	DR080043	VV13G05830	TC61505	VV13G05830	XP_002279261	PREDICTED: hypothetical protein [Vitis vinifera] emb|CAO69020.1| unnamed protein product [Vitis vinifera]	0	197
A	646	TC111946	PP00221G00030	TC61546	PP00335G00320	NP_001143149	hypothetical protein LOC100275630 [Zea mays] gb|ACG29367.1| hypothetical protein [Zea mays] gb|ACN28031.1| unknown [Zea mays]	2e-39	121
A	647	AW226019	AT2G37570	TC61648	VV08G09450	XP_002263786	PREDICTED: hypothetical protein [Vitis vinifera]	2e-34	148
A	648	CT579719	CP00048G00830	TC61684	AT3G05470	EEF49873	conserved hypothetical protein [Ricinus communis]	1e-29	132	LG0ACA19YM22RM1
A	649	DR168502	PT07G06070	TC61695	PT07G06070	XP_002310028	hypothetical protein POPTRDRAFT_654879 [Populus trichocarpa] gb|EEE90478.1| hypothetical protein POPTRDRAFT_654879 [Populus trichocarpa]	2e-19	99.4
A	650	TC95278	SB03G010630	TC61731	PT16G02820	ABR16629	unknown [Picea sitchensis]	0	379	LG0ACA22YD22RM1
A	651	AW870160	CP00016G00100	TC61736	CP00016G00100	XP_002303447	predicted protein [Populus trichocarpa] gb|EEE78426.1| predicted protein [Populus trichocarpa]	7e-37	156
A	652	CD016779		TC61742	VV08G15890
A	653	CD017026	VV00G10650	TC61759	VV19G07020	EEF31181	Benzoate carboxyl methyltransferase, putative [Ricinus communis]	7e-09	63.5
A	654	TC114418	VV18G05120	TC61988	VV18G05120	ABR16568	unknown [Picea sitchensis]	0	347
A	655	TC102350	VV00G41110	TC62052	VV00G41110	XP_002266715	PREDICTED: hypothetical protein [Vitis vinifera]	7e-10	68.2	CL683CT2682
A	656	TC98122	AT2G31170	TC62156	PT18G03950	ABR17747	unknown [Picea sitchensis]	0	201
A	657	BX255730	SB07G024790	TC62170	VV18G10000	ABK24651	unknown [Picea sitchensis]	3e-32	120	009B04
A	658	TC96332	VV14G06080	TC62213	VV14G06080	XP_002273086	PREDICTED: hypothetical protein [Vitis vinifera] emb|CAO43039.1| unnamed protein product [Vitis vinifera]	0	250	LG0ACA13YF10RM1
A	659	TC93331	VV00G52685	TC62243	CP00183G00340	EEF42161	peptidyl-prolyl cis-trans isomerase, putative [Ricinus communis]	0	306	CL1521CT4010
A	660	TC107610	VV09G05830	TC62323	VV09G05830	XP_002285339	PREDICTED: hypothetical protein [Vitis vinifera]	0	413	LG0ACA15YJ05RM1
A	661	TC92620	PP00457G00140	TC62342	PP00457G00140	XP_001785292	predicted protein [Physcomitrella patens subsp. patens] gb|EDQ49909.1| predicted protein [Physcomitrella patens subsp. patens]	9e-32	142	LG0ACA10YI11RM1
A	662	TC87469	PT05G08640	TC62367	PT05G08640	XP_002284465	PREDICTED: hypothetical protein [Vitis vinifera]	0	332
A	663	TC112975	CP00097G00890	TC62410	CP00097G00890	ABR16392	unknown [Picea sitchensis]	5e-31	138
A	664	AW009998	SB10G030130	TC62440	SB10G030130	ABK21296	unknown [Picea sitchensis]	3.99931e-42	173
A	665	TC99284	PT00G05655	TC62457	PT00G05655	ABR18033	unknown [Picea sitchensis]	4e-18	95.9	005G09
A	666	DR057897		TC62466	PT08G09490
A	667	DR098133	SB09G022765	TC62498	VV13G02690	EEF37328	leukocyte receptor cluster (lrc) member, putative [Ricinus communis]	4e-23	111
A	668	AW011587		TC62504	CP00033G01550
A	669	TC85735	VV13G08400	TC62523	VV13G08400	XP_002267419	PREDICTED: hypothetical protein [Vitis vinifera]	4e-12	75.9
A	670	DR386437	CP00549G00020	TC62531	CP00549G00020	ABK26118	unknown [Picea sitchensis] gb|ABR17082.1| unknown [Picea sitchensis]	0	265
A	671	CF389035	VV05G15450	TC62537	VV05G15450	XP_002272038	PREDICTED: hypothetical protein [Vitis vinifera] emb|CAN75715.1| hypothetical protein [Vitis vinifera] emb|CAO16952.1| unnamed protein product [Vitis vinifera]	8e-25	117
A	672	TC94678	PT10G18180	TC62604	VV13G04250	XP_002315209	predicted protein [Populus trichocarpa] gb|EEF01380.1| predicted protein [Populus trichocarpa]	0	387	122F01
A	673	TC93053	VV00G09370	TC62605	CP00001G00670	XP_002267746	PREDICTED: hypothetical protein [Vitis vinifera]	0	275
A	674	TC105606	VV13G11440	TC62621	VV13G11440	XP_002272290	PREDICTED: hypothetical protein [Vitis vinifera] emb|CAO40745.1| unnamed protein product [Vitis vinifera]	0	195	LG0ACA20YM18RM1
A	675	CT576197	VV04G06480	TC62634	VV04G06480	XP_002283013	PREDICTED: hypothetical protein [Vitis vinifera]	1e-13	80.5	CL4144CT2472
A	676	CO165774	SB01G019570	TC62723	VV00G07765	XP_002464500	hypothetical protein SORBIDRAFT_01g019570 [Sorghum bicolor] gb|EER91498.1| hypothetical protein SORBIDRAFT_01g019570 [Sorghum bicolor]	0	231
A	677	TC80826	SB09G016550	TC62733		XP_002440922	hypothetical protein SORBIDRAFT_09g016550 [Sorghum bicolor] gb|EES19352.1| hypothetical protein SORBIDRAFT_09g016550 [Sorghum bicolor]	2e-17	94.7
A	678	DR018708	SB03G003300	TC62741	OS01G09246	XP_002457206	hypothetical protein SORBIDRAFT_03g003300 [Sorghum bicolor] gb|EES02326.1| hypothetical protein SORBIDRAFT_03g003300 [Sorghum bicolor]	0	191
A	679	TC106056	PT03G08020	TC62759	PT03G08020	XP_002303512	predicted protein [Populus trichocarpa] gb|EEE78491.1| predicted protein [Populus trichocarpa]	0	267
A	680	TC108596		TC62796	VV14G05570					LG0ACA19YF11RM1
A	681	TC95048	VV03G07050	TC62842	PT01G23960	XP_002282392	PREDICTED: hypothetical protein [Vitis vinifera]	0	360
A	682	AW697962	VV18G05130	TC62890	VV18G05130	EEF48546	conserved hypothetical protein [Ricinus communis]	9.80909e-45	182
A	683	TC96757	VV06G03260	TC62911	PT10G20190	ACI13681	putative auxin response factor ARF16 [Malus x domestica]	0	290	CL629CT2573
A	684	TC85606	VV04G06820	TC62915	VV04G06820	XP_002285494	PREDICTED: hypothetical protein [Vitis vinifera] emb|CAO44335.1| unnamed protein product [Vitis vinifera]	0	199
A	685	TC108484	VV18G08290	TC62986		CAO61388	unnamed protein product [Vitis vinifera]	1e-11	75.5
A	686	BQ700726		TC62997	VV08G01960
A	687	CT574868	VV16G02640	TC62998	OS12G34340	ABR18022	unknown [Picea sitchensis]	2e-22	109	CL3563CT2841
A	688	TC97315	PP00015G01710	TC63065	PP00015G01710	XP_001754946	predicted protein [Physcomitrella patens subsp. patens] gb|EDQ80400.1| predicted protein [Physcomitrella patens subsp. patens]	4e-24	115
A	689	DR388629	PP00003G02570	TC63160	PP00003G02570	XP_001752354	predicted protein [Physcomitrella patens subsp. patens] gb|EDQ83087.1| predicted protein [Physcomitrella patens subsp. patens]	0	284
A	690	TC107378		TC63281	AT2G31290
A	691	TC107490	VV13G09430	TC63308	VV13G09430	XP_002275846	PREDICTED: hypothetical protein [Vitis vinifera]	4e-25	119
A	692	TC111874	PT05G12310	TC63386	PT05G12310	XP_002306795	predicted protein [Populus trichocarpa] gb|EEE93791.1| predicted protein [Populus trichocarpa]	0	462
A	693	BF609587	VV15G01400	TC63406	VV15G01400	XP_002273910	PREDICTED: hypothetical protein [Vitis vinifera]	2e-16	88.2
A	694	DR179186		TC63419	VV18G00080
A	695	TC109023	PT14G13390	TC63510	PT14G13390	XP_002321302	predicted protein [Populus trichocarpa] gb|EEE99617.1| predicted protein [Populus trichocarpa]	2e-14	82
A	696	AW056931	VV03G05390	TC63726	VV03G05390	XP_002281151	PREDICTED: hypothetical protein [Vitis vinifera]	0	221
A	697	TC106403	VV05G13810	TC63821	PT02G21700	EEF34619	phd finger protein, putative [Ricinus communis]	0	306
A	698	TC90961	VV02G05310	TC63935		ABL63118	AT-hook DNA-binding protein [Catharanthus roseus]	0	243	RN67H06
A	699	TC83169	VV00G63995	TC64061	VV00G63995	AAF04760	helix-loop-helix protein 1A [Pinus taeda]	1e-29	135
A	700	DR179441	PP00034G00440	TC64100	VV08G18030	XP_001758865	predicted protein [Physcomitrella patens subsp. patens] gb|EDQ76371.1| predicted protein [Physcomitrella patens subsp. patens]	2e-10	69.3
A	701	TC94577	PT09G00220	TC64169	VV07G13040	XP_002312798	predicted protein [Populus trichocarpa] gb|EEE86753.1| predicted protein [Populus trichocarpa]	0	410	LG0ACA11YL11RM1 WZ0APPAD2YN07FM1
A	702	AA556491	VV00G63970	TC64206	SB09G021330	ABR17798	unknown [Picea sitchensis]	0	209
A	703	DR181237	PT00G00055	TC64346	PT00G00055	ABK21731	unknown [Picea sitchensis]	2e-18	95.5
A	704	TC100789	PP00105G00530	TC64370	SB06G002080	XP_001768717	ATP-binding cassette transporter, subfamily C, member 5, group MRP protein PpABCC5 [Physcomitrella patens subsp. patens] gb|EDQ66449.1| ATP-binding cassette transporter, subfamily C, member 5, group MRP protein PpABCC5 [Physcomitrella patens subsp. patens	0	205	RS08B09
A	705	TC82766	PP00001G00330	TC64460	SB04G028710	ACN39834	unknown [Picea sitchensis] gb|ACN41194.1| unknown [Picea sitchensis]	2e-27	126	WZ0APPAE1YA20FM1 WZ0APPAC1YI05FM1
A	706	TC99249	CP00148G00390	TC64554	PT06G19320	XP_002324926	predicted protein [Populus trichocarpa] gb|EEF03491.1| predicted protein [Populus trichocarpa]	2e-14	84.3	11100000000
A	707	TC108876	PP00040G00750	TC64564	PP00018G01220	XP_001760064	predicted protein [Physcomitrella patens subsp. patens] gb|EDQ75189.1| predicted protein [Physcomitrella patens subsp. patens]	0	269
A	708	TC109835	PT16G11550	TC64566	CP00002G03160	XP_002266001	PREDICTED: hypothetical protein [Vitis vinifera]	1e-11	72.4
A	709	BX255677		TC64575	VV18G01870	ABK26374	unknown [Picea sitchensis]	2e-32	92.8	008E01
A	710	TC94252	OS12G43520	TC64580	SB08G022550	ACF86322	unknown [Zea mays]	0	303
A	711	CF387415	PT16G00140	TC64614	PT16G00140	ABK23156	unknown [Picea sitchensis]	0	191
A	712	TC93770	PT01G26340	TC64618	OS06G21820	EEF31181	Benzoate carboxyl methyltransferase, putative [Ricinus communis]	0	259
A	713	CR393325	PT16G03510	TC64630	CP00182G00160	XP_001760819	SNF2 family DNA-dependent ATPase [Physcomitrella patens subsp. patens] gb|EDQ74208.1| SNF2 family DNA-dependent ATPase [Physcomitrella patens subsp. patens]	7e-08	60.1	RN55D11
A	714	TC99940	CP00009G01390	TC64638	CP00009G01390	CAA07351	histone H2A [Botryotinia fuckeliana]	6e-27	123
A	715	TC101762	OS06G43210	TC64710	SB10G025050	EEC81047	hypothetical protein OsI_23839 [Oryza sativa Indica Group]	0	441	LG0ACA20YO03RM1
A	716	DR166132	PT00G12295	TC64746	PT00G12295	XP_002271491	PREDICTED: hypothetical protein [Vitis vinifera]	9e-22	106
A	717	TC105094	VV09G04540	TC64953	PT10G09630	ABR16213	unknown [Picea sitchensis]	0	273
A	718	TC93649	PT08G13830	TC65008	PT08G13830	ABK25728	unknown [Picea sitchensis] gb|ACN40188.1| unknown [Picea sitchensis]	0	487	CL634CT568
A	719	TC84375	VV08G14740	TC65039	PT06G03050	XP_002267056	PREDICTED: hypothetical protein [Vitis vinifera]	0	477
A	720	TC86923	CP00002G02350	TC65134	VV06G09730	XP_002263126	PREDICTED: hypothetical protein [Vitis vinifera]	0	246
A	721	TC82907	CP00026G02200	TC65227	PT05G15820	ABR17473	unknown [Picea sitchensis]	0	499
A	722	TC102055	VV02G02130	TC65247	PT03G11190	EEF43394	transcription factor, putative [Ricinus communis]	1e-24	118
A	723	TC90047	PT02G01640	TC65257	PT02G01640	XP_002301950	predicted protein [Populus trichocarpa] gb|EEE81223.1| predicted protein [Populus trichocarpa]	0	192	LG0ACA2YG15RM1
A	724	TC93738	PP00182G00580	TC65333	CP00006G00760	XP_001774815	predicted protein [Physcomitrella patens subsp. patens] gb|EDQ60356.1| predicted protein [Physcomitrella patens subsp. patens]	0	682	CL794CT2958 030F01
A	725	TC81453	PT10G20340	TC65341	PT10G20340	EEF30700	transketolase, putative [Ricinus communis]	0	316
A	726	TC88787	PT10G15110	TC65365	PT10G15110	AAC49326	wounding-induced ribonuclease gene	0	310
A	727	TC92929	VV10G01330	TC65439	VV10G01330	ABR16415	unknown [Picea sitchensis]	0	805	CL1395CT3234
A	728	DR177847	PP00180G00270	TC65518	PP00180G00270	XP_001774700	predicted protein [Physcomitrella patens subsp. patens] gb|EDQ60515.1| predicted protein [Physcomitrella patens subsp. patens]	0	319
A	729	TC96538	PT02G10230	TC65602	PT02G10230	XP_002302349	predicted protein [Populus trichocarpa] gb|EEE81622.1| predicted protein [Populus trichocarpa]	0	236	LG0ACA6YK17RM1
A	730	TC110707	VV04G14550	TC65606	VV04G14550	XP_002282764	PREDICTED: hypothetical protein [Vitis vinifera]	0	238
A	731	TC102943	PT17G04150	TC65618	VV14G17230	EEF36286	conserved hypothetical protein [Ricinus communis]	0	240
A	732	TC113351	VV18G10970	TC65624	VV18G10970	XP_002281331	PREDICTED: hypothetical protein [Vitis vinifera]	0	251
A	733	TC88488	OS12G31850	TC65709	OS12G31850	ABA98643	Ureide permease 2, putative, expressed [Oryza sativa (japonica cultivar-group)] gb|EEC69331.1| hypothetical protein OsI_38433 [Oryza sativa Indica Group] gb|EEE53264.1| hypothetical protein OsJ_36199 [Oryza sativa Japonica Group]	0	345
A	734	TC85640	AT1G74970	TC65717	VV18G09990	ABK27114	unknown [Picea sitchensis] gb|ABR16889.1| unknown [Picea sitchensis]	0	381
A	735	TC98066	VV07G03810	TC65737	SB03G014130	CAO39997	unnamed protein product [Vitis vinifera]	0	484
A	736	TC91377	CP00018G01040	TC65759	VV15G02740	XP_002281030	PREDICTED: hypothetical protein [Vitis vinifera] emb|CAO24538.1| unnamed protein product [Vitis vinifera]	0	437
A	737	AW697534	CP00046G01540	TC65859	VV19G00240	XP_002437970	hypothetical protein SORBIDRAFT_10g005680 [Sorghum bicolor] gb|EER89337.1| hypothetical protein SORBIDRAFT_10g005680 [Sorghum bicolor]	6e-13	77
A	738	TC114400	OS01G72980	TC65922	VV04G15980	ABF70103	glucose-inhibited division A family protein [Musa balbisiana]	0	515
A	739	CD021844		TC66073	VV01G03770
A	740	TC82535	CP00001G02030	TC66140	VV04G07400	ABR16115	unknown [Picea sitchensis]	0	213
A	741	DR091789		TC66168	CP00001G00640
A	742	TC114215	VV18G07370	TC66190	VV05G08700	CAN72853	hypothetical protein [Vitis vinifera]	0	218
A	743	AW870034	CP00755G00020	TC66268	PP00183G00350	ACO71287	heat shock protein 70 [Triticum aestivum]	0	216
A	744	TC112843	CP00019G00720	TC66276	VV13G01880	XP_002274607	PREDICTED: hypothetical protein [Vitis vinifera] emb|CAN75521.1| hypothetical protein [Vitis vinifera] emb|CAO41486.1| unnamed protein product [Vitis vinifera]	0	405
A	745	BX677733	PT09G13390	TC66312	PT12G11190	XP_002314180	methyl binding domain protein [Populus trichocarpa] gb|EEE88135.1| methyl binding domain protein [Populus trichocarpa]	7e-13	77.8	RN44A03
A	746	TC97033	VV00G53195	TC66418	VV00G53195	ABK22975	unknown [Picea sitchensis]	0	291	066G10
A	747	TC110574		TC66430	PT12G07010
A	748	DR683112	SB03G032760	TC66549		BAH10149	tropomyosin [Turbo cornutus]	5e-08	61.6
A	749	BX253877	PT04G02470	TC66551	PT04G02470	XP_002264131	PREDICTED: hypothetical protein [Vitis vinifera]	0	244	089H04
A	750	TC97686	OS04G33280	TC66580	VV01G13270	ABK24671	unknown [Picea sitchensis]	0	248
A	751	CT577039	VV04G08850	TC66604	VV04G08850	XP_002268782	PREDICTED: hypothetical protein [Vitis vinifera]	4.00001e-40	167	LG0ACA3YA15RM1
A	752	TC88622	PP00332G00140	TC66616		XP_001776522	predicted protein [Physcomitrella patens subsp. patens] gb|EDQ58655.1| predicted protein [Physcomitrella patens subsp. patens]	0	269
A	753	BQ701293	PP00021G02020	TC66630	PT02G05560	XP_001756258	predicted protein [Physcomitrella patens subsp. patens] gb|EDQ79124.1| predicted protein [Physcomitrella patens subsp. patens]	6e-10	67
A	754	TC108483	VV10G02910	TC66653	VV10G02910	XP_002272068	PREDICTED: hypothetical protein [Vitis vinifera]	0	368
A	755	TC109626		TC66713	PT01G24010
A	756	TC86367	PT00G46285	TC66722	VV14G12430	XP_002334359	predicted protein [Populus trichocarpa] gb|EEF08656.1| predicted protein [Populus trichocarpa]	0	315
A	757	CO169087	PP00100G00560	TC66733	PP00100G00560	ABR16158	unknown [Picea sitchensis]	0	233
A	758	TC109624	CP00078G00240	TC66809	CP00078G00240	XP_002280317	PREDICTED: similar to protein kinase family protein / WD-40 repeat family protein [Vitis vinifera]	0	374	RN03G06T3
A	759	DR386339	SB02G037700	TC66910	AT3G01400	CAN79837	hypothetical protein [Vitis vinifera]	3e-14	83.2
A	760	TC91482	VV11G01890	TC66989	VV11G01890	AAS01606	acyl-CoA:diacylglycerol acyltransferase 1 [Olea europaea]	0	367
A	761	TC85007	PT00G30415	TC66999	AT1G20270	BAE92293	putative prolyl 4-hydroxylase, alpha subunit [Cryptomeria japonica]	0	375
A	762	TC96377		TC67108	AT1G26170
A	763	TC90058	AT1G72660	TC67117	AT1G72660	NP_177410	developmentally regulated GTP-binding protein, putative [Arabidopsis thaliana] ref|NP_001031270.1| developmentally regulated GTP-binding protein, putative [Arabidopsis thaliana] ref|NP_001031271.1| developmentally regulated GTP-binding protein, putative [	0	301
A	764	TC94798	VV05G02370	TC67304	VV07G05750	EEF47203	Polygalacturonase precursor, putative [Ricinus communis]	0	296
A	765	TC113048	OS11G13420	TC67368	OS11G13420	EEC66984	hypothetical protein OsI_33668 [Oryza sativa Indica Group]	0	221	048H02
A	766	TC100580	PT13G03150	TC67387	PT13G03150	XP_002319612	predicted protein [Populus trichocarpa] gb|EEE95535.1| predicted protein [Populus trichocarpa]	0	284	CL2723CT52
A	767	TC100482	PT09G11590	TC67544	PT09G11590	XP_002313358	predicted protein [Populus trichocarpa] gb|EEE87313.1| predicted protein [Populus trichocarpa]	0	220
A	768	TC100503	CP00441G00020	TC67607	SB03G045190	XP_002459058	hypothetical protein SORBIDRAFT_03g045190 [Sorghum bicolor] gb|EES04178.1| hypothetical protein SORBIDRAFT_03g045190 [Sorghum bicolor]	0	606
A	769	TC85469	OS04G42920	TC67623	CP00108G00330	ABK24873	unknown [Picea sitchensis]	0	621
A	770	TC97800	CP00077G00040	TC67738	CP00077G00040	EEF37362	uroporphyrinogen decarboxylase, putative [Ricinus communis]	0	313
A	771	TC93004	OS01G33784	TC67778	OS01G33784	EEE54706	hypothetical protein OsJ_02027 [Oryza sativa Japonica Group]	0	278
A	772	TC93375	VV08G03850	TC68023	VV08G03850	XP_002270607	PREDICTED: hypothetical protein [Vitis vinifera]	6.99949e-42	175
A	773	TC95565	PT01G22140	TC68054	SB08G014050	ABK23320	unknown [Picea sitchensis]	3e-17	92.8
A	774	CO173581	SB07G000260	TC68094	VV18G06440	EEF35013	zinc binding dehydrogenase, putative [Ricinus communis]	3e-18	95.9
A	775	DR178677	OS10G37640	TC68142	VV02G02350	EAZ16708	hypothetical protein OsJ_32184 [Oryza sativa Japonica Group]	8e-30	133
A	776	TC80827	PP00024G01550	TC68165	SB10G023140	ABK23938	unknown [Picea sitchensis]	0	410
A	777	TC113612	VV05G04330	TC68180	VV05G04330	EEF45429	TRANSPORT INHIBITOR RESPONSE 1 protein, putative [Ricinus communis]	0	245	100G03
A	778	TC98919	OS06G36360	TC68216	OS02G13400	ACN39915	unknown [Picea sitchensis]	6e-29	132
A	779	TC84133	PP00201G00350	TC68229	PP00201G00350	XP_001776120	predicted protein [Physcomitrella patens subsp. patens] gb|EDQ59031.1| predicted protein [Physcomitrella patens subsp. patens]	0	243
A	780	TC104153	VV17G01100	TC68246	VV17G01100	XP_002283895	PREDICTED: hypothetical protein [Vitis vinifera]	1e-24	117
A	781	TC96232	VV14G03940	TC68331	VV14G03940	ABR16546	unknown [Picea sitchensis]	0	724	CL1313CT1996
A	782	DR693846	VV11G03760	TC68353	VV11G03760	XP_002280793	PREDICTED: hypothetical protein [Vitis vinifera]	0	273
A	783	TC111286	PT10G05070	TC68446	PT10G05070	EEF32340	ATP binding protein, putative [Ricinus communis]	0	174
A	784	AA556654		TC68495	VV01G06010
A	785	TC96346	SB07G024480	TC68504	PT06G01760	ACN33402	unknown [Zea mays]	2e-07	61.2	CL2006CT3393
A	786	TC91152	VV11G09740	TC68516	VV11G09740	ACN40722	unknown [Picea sitchensis]	0	271
A	787	TC108835	VV00G02065	TC68589	VV00G02065	EEF36112	eukaryotic translation initiation factor 2c, putative [Ricinus communis]	0	532	004G11
A	788	CT574994	PP00104G00780	TC68821	VV00G06360	XP_001768601	predicted protein [Physcomitrella patens subsp. patens] gb|EDQ66539.1| predicted protein [Physcomitrella patens subsp. patens]	7e-21	104	LG0ACA8YN23RM1
A	789	TC109123	VV15G02860	TC68845	VV15G02860	XP_002280713	PREDICTED: hypothetical protein [Vitis vinifera] emb|CAO24527.1| unnamed protein product [Vitis vinifera]	0	518
A	790	TC94531	PP00267G00430	TC68851	PP00267G00430	XP_001779881	predicted protein [Physcomitrella patens subsp. patens] gb|EDQ55296.1| predicted protein [Physcomitrella patens subsp. patens]	0	358
A	791	BX677715		TC68872	PT07G07850					RN43E12
A	792	BF610095	VV00G42485	TC68886	VV00G42485	CAF18246	STY-L protein [Antirrhinum majus]	7e-17	90.1
A	793	TC101208	PP00022G01900	TC69061	PP00038G00380	XP_002268520	PREDICTED: hypothetical protein isoform 1 [Vitis vinifera]	1e-35	152
A	794	TC97951	VV05G09910	TC69192	VV05G09910	XP_002285607	PREDICTED: hypothetical protein [Vitis vinifera] emb|CAO71545.1| unnamed protein product [Vitis vinifera]	0	303	RS50A03
A	795	TC81525	SB01G006710	TC69412	SB01G006710	XP_002463815	hypothetical protein SORBIDRAFT_01g006710 [Sorghum bicolor] gb|EER90813.1| hypothetical protein SORBIDRAFT_01g006710 [Sorghum bicolor]	0	209	LG0ACA12YE02RM1 LG0ACA21YC06RM1
A	796	TC109480	PT10G20660	TC69637	PP00275G00380	XP_002316395	predicted protein [Populus trichocarpa] gb|EEF02566.1| predicted protein [Populus trichocarpa]	0	195
A	797	TC93877	VV00G38645	TC69746	VV00G38645	ABR17635	unknown [Picea sitchensis]	0	300
A	798	TC111229	OS06G43640	TC69833	VV18G11740	ABK24726	unknown [Picea sitchensis]	0	378
A	799	TC104689	PP00295G00230	TC69849	PP00295G00230	ACO68443	predicted protein [Micromonas sp. RCC299]	4e-16	89	CL2039CT4260
A	800	TC92400	VV18G16960	TC70003	VV01G08950	AAQ57135	putative NBS-LRR protein G8106 [Pinus monticola]	6e-22	109
A	801	TC98834	OS08G06330	TC70014	PT03G06320	EEF34722	nucleic acid binding protein, putative [Ricinus communis]	0	216
A	802	TC108151	OS04G38630	TC70242	VV14G16080	CAN60906	hypothetical protein [Vitis vinifera]	0	437
A	803	BQ702701	OS02G08490	TC70272	SB04G005570	EEC72618	hypothetical protein OsI_06111 [Oryza sativa Indica Group]	1e-22	109
A	804	TC85167	PT05G10120	TC70281	PT02G03300	ABK24436	unknown [Picea sitchensis]	0	278	RS63G10 CL2376CT2091
A	805	TC88411	CP00021G02290	TC70297	CP00021G02290	XP_002317088	predicted protein [Populus trichocarpa] gb|EEE97700.1| predicted protein [Populus trichocarpa]	0	206
A	806	TC110103	SB07G020640	TC70298	SB07G020640	XP_002445506	hypothetical protein SORBIDRAFT_07g020640 [Sorghum bicolor] gb|EES15001.1| hypothetical protein SORBIDRAFT_07g020640 [Sorghum bicolor]	0	437	CL2106CT3641
A	807	TC98033	AT1G65590	TC70377	AT1G65590	NP_176737	HEXO3 (BETA-HEXOSAMINIDASE 3); beta-N-acetylhexosaminidase/ hexosaminidase [Arabidopsis thaliana] gb|AAM91092.1| At1g65600/F5I14_13 [Arabidopsis thaliana] gb|AAN33206.1| At1g65600/F5I14_13 [Arabidopsis thaliana]	2.00386e-43	179
A	808	TC87465	VV00G09100	TC70378	VV00G09100	EEF35796	conserved hypothetical protein [Ricinus communis]	0	295
A	809	BG040430	SB02G003395	TC70429	SB02G003395	XP_002459368	hypothetical protein SORBIDRAFT_02g003395 [Sorghum bicolor] gb|EER95889.1| hypothetical protein SORBIDRAFT_02g003395 [Sorghum bicolor]	3e-39	164
A	810	CF474158		TC70475	SB10G023220
A	811	BE607212	AT2G22400	TC70590	VV00G30970	ABR16353	unknown [Picea sitchensis]	2e-13	78.6
A	812	TC101465	OS06G48620	TC70639	VV13G06570	BAD54000	putative aminodeoxychorismate synthase/glutamin amidotransferase [Oryza sativa Japonica Group]	0	468
A	813	TC109146	OS09G12240	TC70700	PT01G31630	XP_002300597	predicted protein [Populus trichocarpa] gb|EEE85402.1| predicted protein [Populus trichocarpa]	1e-12	78.2
A	814	TC95705	VV00G36070	TC70727	VV00G05810	XP_002264205	PREDICTED: hypothetical protein [Vitis vinifera]	0	269
A	815	TC85438	PP00031G01080	TC70777	CP00033G01210	XP_001758231	predicted protein [Physcomitrella patens subsp. patens] gb|EDQ77053.1| predicted protein [Physcomitrella patens subsp. patens]	0	253
A	816	TC96535	VV03G08780	TC70812	PT01G25340	CAO49858	unnamed protein product [Vitis vinifera]	3e-09	66.2
A	817	TC81486	PT05G03670	TC70841	PT05G03670	XP_002266248	PREDICTED: hypothetical protein [Vitis vinifera]	2e-19	100	039D07
A	818	TC107868	PT02G24960	TC70871	CP00008G01340	CAN64493	hypothetical protein [Vitis vinifera]	1e-27	127
A	819	TC103792	VV05G11020	TC70882	VV00G64415	ACN39843	unknown [Picea sitchensis]	0	383
A	820	TC96596	OS12G38750	TC71016	PT10G14050	EEF51791	hydrolase, putative [Ricinus communis]	7e-36	154
A	821	TC88194	PP00432G00070	TC71022	PP00432G00070	ABK20961	unknown [Picea sitchensis]	0	262
A	822	TC103773	PP00241G00170	TC71046	VV08G13510	XP_001778591	predicted protein [Physcomitrella patens subsp. patens] gb|EDQ56621.1| predicted protein [Physcomitrella patens subsp. patens]	0	261
A	823	DR166437	PP00006G01490	TC71128	PP00006G01490	XP_001752917	predicted protein [Physcomitrella patens subsp. patens] gb|EDQ82421.1| predicted protein [Physcomitrella patens subsp. patens]	1.99993e-41	172
A	824	TC92868	VV00G16325	TC71154	PT12G10830	CAN83502	hypothetical protein [Vitis vinifera]	0	328
A	825	TC93730	VV17G03720	TC71160	VV17G03720	CAO68069	unnamed protein product [Vitis vinifera]	0	253
A	826	CO159360	CP00145G00170	TC71167	VV15G02940	EEF50351	beta-tubulin cofactor d, putative [Ricinus communis]	0	212
A	827	TC84733	CP00026G01390	TC71251	OS11G07490	XP_002264617	PREDICTED: hypothetical protein [Vitis vinifera]	0	269
A	828	TC93151	SB09G002260	TC71272	SB09G002260	XP_002127780	PREDICTED: similar to isovaleryl Coenzyme A dehydrogenase [Ciona intestinalis]	2.00386e-43	115
A	829	TC105487	VV06G12790	TC71281	VV06G12790	ABK26521	unknown [Picea sitchensis]	0	336
A	830	TC106109	PP00234G00070	TC71330	PP00234G00070	AAP85519	gamma-tubulin [Haplomitrium mnioides]	0	342
A	831	TC104417	PT00G26410	TC71373	PT00G26410	XP_002331009	predicted protein [Populus trichocarpa] gb|EEF10070.1| predicted protein [Populus trichocarpa]	0	378
A	832	TC94471	VV07G08750	TC71423	CP00059G00670	XP_002265849	PREDICTED: hypothetical protein [Vitis vinifera] emb|CAN64862.1| hypothetical protein [Vitis vinifera] emb|CAO40504.1| unnamed protein product [Vitis vinifera]	0	242	RN08D09
A	833	TC85420	PP00173G00100	TC71458		XP_001774226	double-stranded RNA binding protein [Physcomitrella patens subsp. patens] gb|EDQ61002.1| double-stranded RNA binding protein [Physcomitrella patens subsp. patens]	7e-21	106
A	834	TC96246	OS01G56600	TC71511	VV09G07030	EEF44827	signal recognition particle 54 kD protein, putative [Ricinus communis]	0	297
A	835	TC95162		TC71540	PP00016G02110	XP_964143	hypothetical protein NCU02853 [Neurospora crassa OR74A] gb|EAA34907.2| hypothetical protein NCU02853 [Neurospora crassa OR74A]	2e-06	58.5
A	836	TC106358	PT18G07270	TC71565	PT18G07270	XP_002324465	predicted protein [Populus trichocarpa] gb|EEF03030.1| predicted protein [Populus trichocarpa]	0	340	CL3383CT701
A	837	TC99034	OS05G43610	TC71570	OS05G43610	EEC79516	hypothetical protein OsI_20595 [Oryza sativa Indica Group]	0	238	LG0ACA23YD10RM1
A	838	TC90832	SB09G025790	TC71731	SB09G025790	AAD00829	SL-TPS/P [Selaginella lepidophylla]	0	374
A	839	TC106887		TC71778	OS01G58640	ABR17827	unknown [Picea sitchensis]	2e-09	65.9
A	840	TC92164	VV06G01220	TC71871	VV06G01220	XP_002283424	PREDICTED: hypothetical protein [Vitis vinifera]	3e-14	84.7	RS07H11T3
A	841	TC100480	AT1G23010	TC71901	AT1G23010	ABR18419	unknown [Picea sitchensis]	0	412
A	842	CO197682	SB07G027200	TC71911	SB07G027200	XP_002445873	hypothetical protein SORBIDRAFT_07g027200 [Sorghum bicolor] gb|EES15368.1| hypothetical protein SORBIDRAFT_07g027200 [Sorghum bicolor]	0	322
A	843	TC80618	OS05G03620	TC71948	VV06G07820	EEF29001	conserved hypothetical protein [Ricinus communis]	0	413
A	844	TC86064	CP00012G00010	TC72084	VV19G04790	CAN78236	hypothetical protein [Vitis vinifera]	1e-37	162	RS43D12
A	845	TC98707	CP00004G00440	TC72157	CP00004G00440	XP_002275611	PREDICTED: hypothetical protein [Vitis vinifera] emb|CAO64187.1| unnamed protein product [Vitis vinifera]	7e-32	142
A	846	TC81367	PPCG01210	TC72159	CRCG00180	ACP52301	photochlorophyllide reductase subunit L [Pinus merkusii]	0	503
A	847	TC81317	PT03G15020	TC72365	PT03G15020	XP_002303864	predicted protein [Populus trichocarpa] gb|EEE78843.1| predicted protein [Populus trichocarpa]	1e-36	157
A	848	TC91655	VV00G04895	TC72374	VV00G04895	XP_002265899	PREDICTED: hypothetical protein [Vitis vinifera] emb|CAO64896.1| unnamed protein product [Vitis vinifera]	1e-32	108
A	849	TC110331	SB04G031170	TC72439	PP00252G00320	XP_002452712	hypothetical protein SORBIDRAFT_04g031170 [Sorghum bicolor] gb|EES05688.1| hypothetical protein SORBIDRAFT_04g031170 [Sorghum bicolor]	0	291	CL2375CT3151
A	850	TC108969	VV05G08740	TC72456	VV05G08740	CAO71447	unnamed protein product [Vitis vinifera]	4e-20	103	CL2429CT160
A	851	TC110731	VV04G02040	TC72530	CP00126G00080	CAO43895	unnamed protein product [Vitis vinifera]	0	333
A	852	DR743478	VV15G04530	TC72534	PT02G02670	XP_002269573	PREDICTED: hypothetical protein [Vitis vinifera]	2e-35	152
A	853	CT575615	VV15G02040	TC72578	VV15G02040	CAO70591	unnamed protein product [Vitis vinifera]	0	189	LG0ACA7YB14RM1
A	854	CO365070	SB04G005830	TC72635		NP_001143597	hypothetical protein LOC100276302 [Zea mays] gb|ACG33372.1| hypothetical protein [Zea mays]	6e-07	58.9
A	855	TC100452	AT2G18760	TC72674	CP00165G00150	EEF32549	DNA repair and recombination protein RAD26, putative [Ricinus communis]	5e-36	154
A	856	BX680327	CP00043G00210	TC72706	PP00098G00490	XP_002311720	predicted protein [Populus trichocarpa] gb|EEE89087.1| predicted protein [Populus trichocarpa]	5e-06	54.3	RS42A07
A	857	CT579821	PP00391G00220	TC72903	VV06G03280	XP_001784123	predicted protein [Physcomitrella patens subsp. patens] gb|EDQ51047.1| predicted protein [Physcomitrella patens subsp. patens]	0	268	LG0ACA19YI11RM1
A	858	CT581617	PT05G12030	TC72940	PT05G12030	XP_002307595	f-box family protein [Populus trichocarpa] gb|ABK93324.1| unknown [Populus trichocarpa] gb|EEE94591.1| f-box family protein [Populus trichocarpa]	1e-18	96.7	LG0ACA14YK08RM1
A	859	TC88707	PT02G10800	TC73011	PT02G10800	AAX33301	putative endo-1,4-beta-xylanase [Populus tremula x Populus tremuloides]	0	584
A	860	TC84087	VV00G38960	TC73096	AT1G29940	XP_002263835	PREDICTED: hypothetical protein [Vitis vinifera]	0	536
A	861	TC107261	PT04G08040	TC73195	CP00107G01280	EEF49040	heat shock protein binding protein, putative [Ricinus communis]	0	486
A	862	TC101569	VV00G09430	TC73200	CP00001G00730	XP_002268416	PREDICTED: hypothetical protein [Vitis vinifera]	0	204	056G02 117E02
A	863	TC112237	PP00068G00280	TC73274	PP00068G00280	XP_001764399	predicted protein [Physcomitrella patens subsp. patens] gb|EDQ70666.1| predicted protein [Physcomitrella patens subsp. patens]	0	221
A	864	TC88765	AT5G27720	TC73305	AT5G27720	AAM13039	unknown protein [Arabidopsis thaliana] gb|AAM91342.1| unknown protein [Arabidopsis thaliana]	9.99967e-42	174
A	865	BX784313		TC73331	VV06G03730					132D07
A	866	TC104606	PP00087G00590	TC73334	PP00087G00590	XP_001766805	predicted protein [Physcomitrella patens subsp. patens] gb|EDQ68436.1| predicted protein [Physcomitrella patens subsp. patens]	4e-08	63.9
A	867	CO164283	SB05G026350	TC73374	PT00G22340	XP_002451240	hypothetical protein SORBIDRAFT_05g026350 [Sorghum bicolor] gb|EES10228.1| hypothetical protein SORBIDRAFT_05g026350 [Sorghum bicolor]	0	225
A	868	TC105510	AT3G01660	TC73462	AT3G01660	NP_186815	methyltransferase [Arabidopsis thaliana] gb|AAF01549.1|AC009325_19 hypothetical protein [Arabidopsis thaliana] gb|AAR20756.1| At3g01660 [Arabidopsis thaliana] gb|AAS92343.1| At3g01660 [Arabidopsis thaliana]	0	331
A	869	TC87321	PP00188G00290	TC73468	CP00097G00190	XP_001775208	predicted protein [Physcomitrella patens subsp. patens] gb|EDQ59944.1| predicted protein [Physcomitrella patens subsp. patens]	0	229
A	870	TC94927	VV14G10650	TC73534	VV14G10650	CAO49096	unnamed protein product [Vitis vinifera]	0	372	064G04
A	871	BF778708	VV01G11240	TC73554	OS04G57730	ZP_03714839	hypothetical protein EIKCOROL_02549 [Eikenella corrodens ATCC 23834] gb|EEG22806.1| hypothetical protein EIKCOROL_02549 [Eikenella corrodens ATCC 23834]	5e-07	57.4
A	872	TC86345	CP00021G02240	TC73632		EEF42560	ATP-dependent clp protease ATP-binding subunit clpx, putative [Ricinus communis]	1e-36	157
A	873	TC90944	OS04G57600	TC73704	CP02267G00010	CAH67704	H0624F09.12 [Oryza sativa (indica cultivar-group)] gb|EAY96002.1| hypothetical protein OsI_17873 [Oryza sativa Indica Group]	0	209
A	874	TC113541	PT06G00310	TC73748	PT06G00310	XP_002265269	PREDICTED: similar to Os08g0326100 [Vitis vinifera]	0	259
A	875	TC88222	PT04G02660	TC73775	PT04G02660	EEF43242	conserved hypothetical protein [Ricinus communis]	1e-21	107
A	876	AW064625	PT00G17570	TC73796	PP00074G01390	ABR17699	unknown [Picea sitchensis]	0	289
A	877	CF475007	CP00020G02080	TC73797	CP00020G02080	ABK23756	unknown [Picea sitchensis]	4e-30	135
A	878	DR024430	PP00090G00010	TC73809	PP00090G00010	XP_001767072	predicted protein [Physcomitrella patens subsp. patens] gb|EDQ67993.1| predicted protein [Physcomitrella patens subsp. patens]	0	257
A	879	TC108747	PT06G19380	TC73882	PP00011G00530	CAA04157	Rieske iron-sulfur protein Tic55 [Pisum sativum]	0	495
A	880	TC82660	PP00254G00370	TC73927	VV01G13030	XP_001779248	predicted protein [Physcomitrella patens subsp. patens] gb|EDQ55936.1| predicted protein [Physcomitrella patens subsp. patens]	0	124
A	881	BG275373		TC73977	VV01G06410
A	882	DR180970	VV06G08230	TC74076	PP00011G01620	XP_002278414	PREDICTED: hypothetical protein [Vitis vinifera]	0	400
A	883	TC105339	CP00170G00560	TC74326		ABR16914	unknown [Picea sitchensis]	1e-13	80.9
A	884	TC88413	CP00009G01000	TC74384	CP00009G01000	XP_002328610	type-b response regulator [Populus trichocarpa] gb|EEE76957.1| type-b response regulator [Populus trichocarpa]	2e-06	58.2
A	885	TC101405	VV14G10180	TC74409	PT06G01840	XP_002278321	PREDICTED: hypothetical protein [Vitis vinifera] emb|CAO49139.1| unnamed protein product [Vitis vinifera]	0	326	CL1624CT3113
A	886	TC90750	CP00010G00460	TC74415	VV13G02620	EEF37315	ATP binding protein, putative [Ricinus communis]	2e-31	140
A	887	DR048902	AT1G34020	TC74418	OS02G40090	AAM66068	unknown [Arabidopsis thaliana]	0	194
A	888	TC111812	PT00G28060	TC74426	VV00G42140	XP_002331424	predicted protein [Populus trichocarpa] gb|EEF10769.1| predicted protein [Populus trichocarpa]	0	239
A	889	TC91965	VV12G06050	TC74501	VV12G06050	XP_002273297	PREDICTED: hypothetical protein [Vitis vinifera]	0	440	RN41D03
A	890	DR072820	VV14G03160	TC74534	AT1G09020	CAO17587	unnamed protein product [Vitis vinifera]	1.99965e-42	175
A	891	CF672336	PT09G12770	TC74599	AT5G59070	EEF42503	glycosyltransferase, putative [Ricinus communis]	4e-38	162
A	892	BQ198072		TC74614	AT5G35570
A	893	TC103362	OS06G05900	TC74770	OS06G05900	ABR17493	unknown [Picea sitchensis]	0	496
A	894	TC83707	VV19G06820	TC74995	VV19G06820	ABK24421	unknown [Picea sitchensis]	0	679
A	895	TC88484	PT06G06630	TC75040	VV08G12730	XP_002309046	predicted protein [Populus trichocarpa] gb|EEE92569.1| predicted protein [Populus trichocarpa]	0	251
A	896	TC103574	VV13G12000	TC75142	OS06G07550	XP_002273156	PREDICTED: hypothetical protein [Vitis vinifera]	5e-14	80.5
A	897	DR100227		TC75270	PT06G03590
A	898	TC84200	PT10G21390	TC75327	AT5G23395	XP_002269925	PREDICTED: hypothetical protein [Vitis vinifera] emb|CAN78563.1| hypothetical protein [Vitis vinifera]	5e-32	142
A	899	TC91281	AT4G10850	TC75338	OS05G51090	NP_567366	nodulin MtN3 family protein [Arabidopsis thaliana] gb|AAM64793.1| contains similarity to Medicago truncatula MtN3 (GB:Y08726) [Arabidopsis thaliana] gb|ABK32158.1| At4g10850 [Arabidopsis thaliana]	1e-28	131
A	900	TC108564	VV06G07600	TC75370	VV06G07600	O04161	RecName: Full=Ammonium transporter 1 member 2; AltName: Full=LeAMT1;2 emb|CAA64475.1| ammonium transporter [Solanum lycopersicum]	0	259
A	901	CO199778	VV10G00740	TC75419	PT04G04280	EEF39823	Peroxidase 19 precursor, putative [Ricinus communis]	0	241
A	902	TC99715	PP00009G02120	TC75420	PP00009G02120	XP_001753588	predicted protein [Physcomitrella patens subsp. patens] gb|EDQ81811.1| predicted protein [Physcomitrella patens subsp. patens]	0	268
A	903	TC88591	AT1G25570	TC75510	AT1G25570	EEF38019	serine-threonine protein kinase, plant-type, putative [Ricinus communis]	0	311
A	904	CT575646		TC75693	SB01G005220					LG0ACA6YP24RM1
A	905	TC110264	VVMG00820	TC75732	VVMG00820	YP_001661427	ribosomal protein S13 [Cycas taitungensis] dbj|BAF98429.1| ribosomal protein S13 [Cycas taitungensis]	0	201	CL4229CT1503
A	906	TC96937	CP00043G00240	TC75744	VV00G53025	ACN40971	unknown [Picea sitchensis]	0	423	WZ0APPAC4YD05FM1
A	907	TC106169	AT5G48440	TC75782	SB02G029750	ABR17060	unknown [Picea sitchensis]	0	442
A	908	TC114331	PP00024G01250	TC75865	VV04G10180	XP_001756860	predicted protein [Physcomitrella patens subsp. patens] gb|EDQ78457.1| predicted protein [Physcomitrella patens subsp. patens]	4e-38	162	LG0ACA12YP18RM1
A	909	TC109248	OS02G12030	TC75973	SB02G027710	ABR18056	unknown [Picea sitchensis]	0	280
A	910	BE496592	PT08G08880	TC76092	VV01G07590	XP_002311345	predicted protein [Populus trichocarpa] gb|EEE88712.1| predicted protein [Populus trichocarpa]	2e-32	141
A	911	BE520038	CP00179G00150	TC76134	SB01G040610	ABD96913	hypothetical protein [Cleome spinosa]	1e-11	72.8
A	912	TC80857	OS05G02480	TC76194	SB09G001630	ABR17614	unknown [Picea sitchensis]	0	304
A	913	TC108010	CP00197G00230	TC76219	OS03G11980	XP_002266897	PREDICTED: hypothetical protein [Vitis vinifera]	0	411	RS63H07
A	914	BG319341	VV14G08390	TC76300	VV14G08390	ACG69458	MYB12 [Gerbera hybrid cultivar]	5.00264e-43	176
A	915	TC104573	VV03G04270	TC76324	PT09G04990	ABR17997	unknown [Picea sitchensis]	3.00018e-42	176
A	916	TC93239	PT14G00830	TC76329	PT14G00830	EEF52292	protein with unknown function [Ricinus communis]	0	204
A	917	AI812378	AT2G40030	TC76421	VV00G39180	AAY89362	RNA polymerase IV largest subunit [Arabidopsis thaliana]	2e-18	95.9
A	918	TC80951	VV00G21590	TC76459	VV00G21590	ABM66108	CCAAT-box binding factor HAP3-like protein [Selaginella sinensis]	0	238
A	919	DR100609	PT03G00340	TC76464	SB08G005560	ABK95478	unknown [Populus trichocarpa]	4e-13	77.4
A	920	TC106944	PP00127G00140	TC76465	CP00151G00050	XP_001770567	predicted protein [Physcomitrella patens subsp. patens] gb|EDQ64550.1| predicted protein [Physcomitrella patens subsp. patens]	0	205
A	921	TC86798	VV09G03990	TC76467	VV09G03990	BAD42324	protein disulfide isomerase like protein [Glycine max]	0	496
A	922	CT576134	VVMG01360	TC76538	VVMG01360	YP_173472	ribosomal protein S4 [Nicotiana tabacum] dbj|BAD83538.1| ribosomal protein S4 [Nicotiana tabacum]	0	305	LG0ACA5YK02RM1
A	923	TC105328	AT5G51070	TC76557	PP00027G01350	EEF51657	ERD1 protein, chloroplast precursor, putative [Ricinus communis]	3e-38	160
A	924	TC81331	VV11G00220	TC76634	VV11G00220	XP_002273836	PREDICTED: hypothetical protein [Vitis vinifera]	0	658
A	925	TC111491	VV13G01180	TC76653	VV13G01180	XP_002273561	PREDICTED: hypothetical protein [Vitis vinifera] emb|CAO41424.1| unnamed protein product [Vitis vinifera]	0	433	LG0ACA7YN06RM1
A	926	BM133715	PP00100G01170	TC76743	PP00017G01420	XP_001768156	predicted protein [Physcomitrella patens subsp. patens] gb|EDQ67029.1| predicted protein [Physcomitrella patens subsp. patens]	8e-10	66.6
A	927	BE187207	PP00328G00020	TC76934	VV00G59995
A	928	TC89911	PP00210G00590	TC77047	PP00210G00590	XP_001776775	predicted protein [Physcomitrella patens subsp. patens] gb|EDQ58469.1| predicted protein [Physcomitrella patens subsp. patens]	0	217
A	929	TC84433	CP00092G01010	TC77052	PP00171G00340	XP_001774044	predicted protein [Physcomitrella patens subsp. patens] gb|EDQ61096.1| predicted protein [Physcomitrella patens subsp. patens]	0	300
A	930	CT575102	PP00228G00100	TC77059	PP00228G00100	XP_001777863	predicted protein [Physcomitrella patens subsp. patens] gb|EDQ57291.1| predicted protein [Physcomitrella patens subsp. patens]	3e-33	145	LG0ACA8YJ07RM1
A	931	TC86847	VV00G59625	TC77146	VV00G59625	ABR16151	unknown [Picea sitchensis]	0	477
A	932	TC93714	PT00G35260	TC77154	PT00G35260	ABK94599	unknown [Populus trichocarpa]	0	247
A	933	TC91964	PP00316G00170	TC77161	PP00316G00170	XP_001781989	predicted protein [Physcomitrella patens subsp. patens] gb|EDQ53213.1| predicted protein [Physcomitrella patens subsp. patens]	7.9874e-44	181
A	934	DR018384	PP00147G00340	TC77169	PP00007G00820	XP_001762927	HO2c heme oxygenase [Physcomitrella patens subsp. patens] gb|EDQ72132.1| HO2c heme oxygenase [Physcomitrella patens subsp. patens]	1e-19	99
A	935	TC93150	VV16G00200	TC77389	OS10G34810	XP_002267544	PREDICTED: hypothetical protein [Vitis vinifera]	0	196	RS52E12
A	936	TC87230	VV05G15690	TC77478	VV05G15690	ACN40805	unknown [Picea sitchensis]	0	191
A	937	TC98215	SB09G003930	TC77493	SB09G003930	NP_001145708	hypothetical protein LOC100279212 [Zea mays] gb|ACL52431.1| unknown [Zea mays]	0	534	100F04
A	938	BF516945	CP01497G00010	TC77567	PT04G12070	EEF49487	Xylem serine proteinase 1 precursor, putative [Ricinus communis]	9.99967e-42	172
A	939	DR111372	PP00051G01000	TC77695	PP00051G01000	XP_001761925	predicted protein [Physcomitrella patens subsp. patens] gb|EDQ73366.1| predicted protein [Physcomitrella patens subsp. patens]	0	236
A	940	CO369458	VV17G05490	TC77711	VV17G05490	XP_002265349	PREDICTED: hypothetical protein [Vitis vinifera]	0	389
A	941	TC113148	VV01G09720	TC77767	AT1G26640	XP_002263763	PREDICTED: hypothetical protein [Vitis vinifera]	0	235	CL583CT3310
A	942	CR393679	SB04G001080	TC77800	CP00010G00140	ABK23351	unknown [Picea sitchensis]	0	238	RN63D05
A	943	TC112241	CP00033G00320	TC77858	VV07G09730	XP_002311763	predicted protein [Populus trichocarpa] gb|EEE89130.1| predicted protein [Populus trichocarpa]	0	265	LG0ACA19YB08RM1
A	944	TC93924	PT18G06770	TC77900	PT18G06770	XP_002324440	predicted protein [Populus trichocarpa] gb|EEF03005.1| predicted protein [Populus trichocarpa]	0	312
A	945	TC109725	VV07G06340	TC77934	VV07G06340	XP_002273928	PREDICTED: similar to Protein translocase subunit secA, chloroplastic [Vitis vinifera]	0	460
A	946	TC93244	VV08G16510	TC78017	VV08G16510	CAO23456	unnamed protein product [Vitis vinifera]	0	270
A	947	DR160085	VV14G05360	TC78095	VV14G05360	XP_002328523	predicted protein [Populus trichocarpa] gb|EEE76603.1| predicted protein [Populus trichocarpa]	0	348
A	948	TC94745	PP00067G00980	TC78205		XP_001764368	predicted protein [Physcomitrella patens subsp. patens] gb|EDQ70922.1| predicted protein [Physcomitrella patens subsp. patens]	4e-35	153	LG0ACA12YF05RM1
A	949	CX714980	PP00067G00970	TC78262	PP00035G00800	XP_001764367	predicted protein [Physcomitrella patens subsp. patens] gb|EDQ70921.1| predicted protein [Physcomitrella patens subsp. patens]	6e-19	97.4
A	950	TC100603	AT1G59820	TC78519	PT10G05830	NP_176191	ALA3 (Aminophospholipid ATPase3); ATPase, coupled to transmembrane movement of ions, phosphorylative mechanism / phospholipid transporter [Arabidopsis thaliana] sp|Q9XIE6|ALA3_ARATH RecName: Full=Phospholipid-transporting ATPase 3; Short=AtALA3; AltName:	0	447
A	951	AW985462	CP00224G00020	TC78735	CP00224G00020	XP_002308939	predicted protein [Populus trichocarpa] gb|EEE92462.1| predicted protein [Populus trichocarpa]	3e-34	147
A	952	CT580792	VV00G45715	TC78743	VV00G45715	XP_002268591	PREDICTED: hypothetical protein [Vitis vinifera] emb|CAO49431.1| unnamed protein product [Vitis vinifera]	0	373	CL3915CT1741
A	953	TC93639	VV06G01560	TC78773	OS08G20730	XP_002285642	PREDICTED: hypothetical protein [Vitis vinifera] emb|CAO22007.1| unnamed protein product [Vitis vinifera]	0	382
A	954	BE458156	CP00106G01080	TC78842	CP00106G01080	BAF85832	alpha-1,2-fucosidase [Lilium longiflorum]	7e-38	159
A	955	TC86110	OS03G11660	TC78972	PT01G26970	XP_002266459	PREDICTED: hypothetical protein [Vitis vinifera]	0	405
A	956	TC83578	OS01G12550	TC79091	OS01G12550	EAZ11101	hypothetical protein OsJ_00949 [Oryza sativa Japonica Group]	0	296
A	957	DR178424	PP00170G00480	TC79102	PP00170G00480	ABR16364	unknown [Picea sitchensis]	0	381
A	958	CF477569	OS03G51790	TC79221	SB01G009434	XP_002263978	PREDICTED: hypothetical protein [Vitis vinifera]	0	272
A	959	TC85555	VV14G10140	TC79231	PT14G08700	AAM95643	WD-repeat protein GhTTG2 [Gossypium hirsutum] gb|AAM95644.1| WD-repeat protein GhTTG2 [Gossypium hirsutum]	0	624
A	960	CT575800	OS09G35000	TC79248	OS09G35000	EAZ09797	hypothetical protein OsI_32084 [Oryza sativa Indica Group]	7e-39	164	LG0ACA6YJ03RM1
A	961	TC83156	PP00067G01330	TC79264	OS12G18770	ABR16670	unknown [Picea sitchensis]	3e-37	159	131A06
A	962	TC90387	PT02G08800	TC79332	VV18G04300	ABK26039	unknown [Picea sitchensis]	7e-20	102
A	963	TC92739	VV00G29480	TC79357	VV00G29480	XP_002267893	PREDICTED: hypothetical protein [Vitis vinifera]	0	409	LG0ACA5YK10RM1
A	964	TC93504	VV00G61135	TC79436	VV00G61135	XP_002268933	PREDICTED: hypothetical protein [Vitis vinifera]	0	388
A	965	TC90237	AT4G24220	TC79437	VV00G54200	ABR16709	unknown [Picea sitchensis]	0	378
A	966	TC87059	CP00157G00470	TC79557	CP00157G00470	XP_002300148	predicted protein [Populus trichocarpa] gb|EEE84953.1| predicted protein [Populus trichocarpa]	0	229
A	967	BX253021	PT02G26080	TC79721	PT14G13310	XP_002301842	multidrug resistance protein ABC transporter family [Populus trichocarpa] gb|EEE81115.1| multidrug resistance protein ABC transporter family [Populus trichocarpa]	2e-34	148	076G09
A	968	TC106300	PT06G00580	TC79739	OL06G01340	XP_381601	PMA1_NEUCR Plasma membrane ATPase (Proton pump) [Gibberella zeae PH-1]	0	563	CL1955CT3534 RN01E03T7
A	969	TC89070	VV09G10960	TC79760	VV09G10960	XP_002282614	PREDICTED: hypothetical protein [Vitis vinifera]	0	414
A	970	TC108094	VV02G00530	TC79839	VV02G00530	XP_002277529	PREDICTED: hypothetical protein [Vitis vinifera] emb|CAO65894.1| unnamed protein product [Vitis vinifera]	0	329
A	971	TC101211	VV08G08080	TC79848	VV08G08080	XP_002275244	PREDICTED: hypothetical protein [Vitis vinifera] emb|CAO18131.1| unnamed protein product [Vitis vinifera]	0	269
A	972	TC88894	VV00G21280	TC79853	PT00G04130	EEF35869	conserved hypothetical protein [Ricinus communis]	0	395
A	973	TC111827	VV11G04450	TC80381	VV11G04450	XP_002281437	PREDICTED: hypothetical protein [Vitis vinifera] emb|CAO65568.1| unnamed protein product [Vitis vinifera]	2.8026e-45	172	CL3293CT2894
A	974	TC92000	VV15G04750	TC80481	VV15G04750	ABR17872	unknown [Picea sitchensis]	0	643
A	975	TC109799		TC80597	CP00012G02940
A	976	TC110084	CP00120G00090	TC80599	PT16G03370	XP_002274714	PREDICTED: similar to apurinic endonuclease-redox protein [Vitis vinifera]	0	385	LG0ACA8YP04RM1
A	977	TC89981	OS04G45460	TC80608	OS04G45460	ABK22602	unknown [Picea sitchensis]	8.96831e-44	182
A	978	TC96745	VV06G03320	TC80630	VV06G03320	EEF49728	hypothetical protein RCOM_1429110 [Ricinus communis]	3.00018e-42	176
A	979	TC110298	VV10G05580	TC80771	VV01G05570	ABK22830	unknown [Picea sitchensis]	6e-35	152
A	980	TC96799	AT4G02070	TC80775	CP00050G01390	AAB57798	AGAA.3 [Arabidopsis thaliana]	6e-24	115	RS43H11
A	981	TC82529	PP00010G00790	TC80845	PP00010G00790	XP_001753758	predicted protein [Physcomitrella patens subsp. patens] gb|EDQ81510.1| predicted protein [Physcomitrella patens subsp. patens]	0	222	RN35B05
A	982	TC113712	AT2G28320	TC80919	AT2G28320	BAE98675	hypothetical protein [Arabidopsis thaliana]	2e-25	119
A	983	TC113551	VV00G56210	TC80920	CP00106G00520	EEF34909	Beta-glucosidase, putative [Ricinus communis]	6e-28	127
A	984	TC93725	PT04G03690	TC80966	AT5G45800	XP_002265984	PREDICTED: hypothetical protein [Vitis vinifera]	3e-39	157
A	985	TC111209	VV00G41395	TC80989	VV00G41395	XP_002271674	PREDICTED: similar to DNA gyrase subunit A, chloroplastic/mitochondrial [Vitis vinifera]	8e-39	163
A	986	TC82073	VV04G09920	TC81141	SB03G026140	CAN76394	hypothetical protein [Vitis vinifera]	0	213
A	987	BX681049	VV04G03960	TC81180	VV04G03960	EEF47042	monooxygenase, putative [Ricinus communis]	0	269	RS52E02
A	988	TC90514	VV07G03250	TC81263	VV07G03250	CAO22392	unnamed protein product [Vitis vinifera]	0	204
A	989	BQ702795	OS02G40870	TC81275	OS02G40870	NP_001047466	Os02g0622200 [Oryza sativa (japonica cultivar-group)] dbj|BAD21552.1| putative phosphatidylinositol glycan, class C; phosphatidylinositol-glycan biosynthesis, class C protein [Oryza sativa Japonica Group] dbj|BAF09380.1| Os02g0622200 [Oryza sativa (japoni	5e-31	137
A	990	CT577659	PP00192G00260	TC81281	PP00192G00260	XP_001775481	predicted protein [Physcomitrella patens subsp. patens] gb|EDQ59678.1| predicted protein [Physcomitrella patens subsp. patens]	0	252	LG0ACA24YG02RM1
A	991	TC88750	PP00244G00460	TC81287	PP00244G00460	XP_001778744	predicted protein [Physcomitrella patens subsp. patens] gb|EDQ56442.1| predicted protein [Physcomitrella patens subsp. patens]	0	201
A	992	CX647324	SB09G027230	TC81341	SB09G027230	XP_002440175	hypothetical protein SORBIDRAFT_09g027230 [Sorghum bicolor] gb|EES18605.1| hypothetical protein SORBIDRAFT_09g027230 [Sorghum bicolor]	2e-20	103
A	993	AA556825	VV14G10840	TC81421	PT02G09750	XP_002274892	PREDICTED: hypothetical protein [Vitis vinifera] emb|CAO49078.1| unnamed protein product [Vitis vinifera]	7e-33	143
A	994	DR012131	VV12G03480	TC81491	VV12G03480	XP_002274640	PREDICTED: hypothetical protein [Vitis vinifera]	0	236
A	995	TC91622	PT02G20250	TC81661	VV00G02305	EEF41271	conserved hypothetical protein [Ricinus communis]	0	215
A	996	TC107484	VV14G10110	TC81675	VV14G10110	XP_002276597	PREDICTED: similar to importin-related [Vitis vinifera]	0	198	CL2784CT3344
A	997	DR016307	PP00462G00110	TC81699	PP00462G00110	XP_001775575	p300/CBP acetyltransferase-related protein [Physcomitrella patens subsp. patens] gb|EDQ59658.1| p300/CBP acetyltransferase-related protein [Physcomitrella patens subsp. patens]	1e-25	120
A	998	TC108263	CP00115G00090	TC81713	VV04G05370	AAY78952	cellulose synthase CesA1 [Boehmeria nivea]	0	445	LG0ACA24YK16RM1
A	999	TC105952	VV00G19440	TC81721	VV00G19440	CAO16590	unnamed protein product [Vitis vinifera]	0	202	LG0ACA18YF17RM1
A	1000	TC110929	VV06G03450	TC81788		XP_002282323	PREDICTED: hypothetical protein [Vitis vinifera]	1e-24	117
A	1001	CF394986	VV00G53655	TC81804	OS03G57149	XP_002271162	PREDICTED: hypothetical protein [Vitis vinifera]	3e-38	162
A	1002	TC89050	VVCG00170	TC81855	VVCG00170	NP_042364	ATP synthase CF0 A subunit [Pinus thunbergii] sp|P41604|ATPI_PINTH RecName: Full=ATP synthase subunit a, chloroplastic; AltName: Full=F-ATPase subunit IV; AltName: Full=ATP synthase F0 sector subunit a dbj|BAA04322.1| H+-ATPase a subunit [Pinus thunbergii	0	457
A	1003	TC105285	PP00096G00470	TC81955	PP00096G00470	AAF71823	pumilio domain-containing protein PPD1 [Populus tremula x Populus tremuloides]	1e-32	145
A	1004	CD020278	PT00G03480	TC81982	PP00022G01240	XP_002326784	predicted protein [Populus trichocarpa] gb|EEE72583.1| predicted protein [Populus trichocarpa]	5e-12	73.9
A	1005	TC108889	VV09G03480	TC82022		CAO45835	unnamed protein product [Vitis vinifera]	0	542
A	1006	TC107936	AT4G39400	TC82119	VV07G09110	ABO27626	BRI1 protein [Solanum pimpinellifolium]	2e-19	100
A	1007	DR089000	VV00G48060	TC82126	VV00G48060	XP_002269383	PREDICTED: hypothetical protein [Vitis vinifera] emb|CAO65996.1| unnamed protein product [Vitis vinifera]	7e-34	147
A	1008	TC92438	PP00039G00250	TC82131	PP00039G00250	XP_001759859	predicted protein [Physcomitrella patens subsp. patens] gb|EDQ75363.1| predicted protein [Physcomitrella patens subsp. patens]	1e-18	99
A	1009	DR080098	VV14G02280	TC82206	VV14G02280	XP_002279397	PREDICTED: hypothetical protein [Vitis vinifera]	1e-07	60.8
A	1010	TC111245	PT18G10670	TC82271	PT18G10670	XP_002324632	predicted protein [Populus trichocarpa] gb|EEF03197.1| predicted protein [Populus trichocarpa]	0	522
A	1011	CT580897	AT1G16250	TC82273	AT1G16250	AAD34677	Contains two PF|01344 Kelch motif domains. [Arabidopsis thaliana]	9.80909e-45	182	LG0ACA16YJ20RM1
A	1012	BI077325	OS07G45400	TC82353	VV00G59565	EEE67704	hypothetical protein OsJ_25372 [Oryza sativa Japonica Group]	2e-09	65.1
A	1013	CO167422	PT18G00910	TC82359	PT18G00910	XP_002324750	predicted protein [Populus trichocarpa] gb|EEF03315.1| predicted protein [Populus trichocarpa]	0	244
A	1014	TC109662	PP00115G00510	TC82387	PP00115G00510	XP_001769490	ETR2 ethylene receptor [Physcomitrella patens subsp. patens] gb|EDQ65651.1| ETR2 ethylene receptor [Physcomitrella patens subsp. patens]	0	377	CL757CT3740
A	1015	TC90089	PT13G07080	TC82448	PT13G07080	EEF27270	hypothetical protein RCOM_2156040 [Ricinus communis]	3e-09	66.6
A	1016	TC95366	PT03G18260	TC82449	PT03G18260	XP_002304020	predicted protein [Populus trichocarpa] gb|EEE78999.1| predicted protein [Populus trichocarpa]	0	372
A	1017	TC98626	OS01G10930	TC82491	CP47142G00010	ABK25189	unknown [Picea sitchensis]	0	319	082H11
A	1018	TC91337	VV13G08340	TC82614	AT1G64940	O48928	RecName: Full=Cytochrome P450 77A3 gb|AAB94593.1| CYP77A3p [Glycine max]	0	374	LG0ACA6YP07RM1 RS51D05
A	1019	BE997048	PT09G02900	TC82769	CP00020G01320	XP_002312932	predicted protein [Populus trichocarpa] gb|EEE86887.1| predicted protein [Populus trichocarpa]	2e-13	78.6
A	1020	TC92760		TC82823	AT5G06350
A	1021	TC84019	VV19G08140	TC82839	CP00012G01510	XP_002265698	PREDICTED: hypothetical protein [Vitis vinifera]	0	598	CL1596CT212
A	1022	DR161845	VV18G06630	TC82877	PT09G08510	XP_002283604	PREDICTED: hypothetical protein [Vitis vinifera]	0	210
A	1023	TC102892	SB07G023870	TC82895	CP00019G01950	ABR17740	unknown [Picea sitchensis]	9e-28	126	CL1815CT3490
A	1024	TC101619	VV05G14100	TC82934	VV05G14100	ABR16582	unknown [Picea sitchensis]	0	213	WZ0APPAA2YF06FM1
A	1025	BX250640	VV15G03440	TC82953	VV15G03440	ABK27116	unknown [Picea sitchensis] gb|ABR17059.1| unknown [Picea sitchensis]	4e-23	110	039E02
A	1026	DR055341		TC82980	VV12G04090
A	1027	CT575974	PT00G01810	TC82988	PT00G01810	CAN80223	hypothetical protein [Vitis vinifera]	0	383	LG0ACA6YB14RM1
A	1028	AW065047	OS03G61930	TC83026	PT13G01720	EEF49864	acyl-CoA binding protein, putative [Ricinus communis]	6e-13	57.8
A	1029	CD016280	VV08G02990	TC83041	VV00G19085	XP_002270470	PREDICTED: hypothetical protein [Vitis vinifera]	1e-11	72.8
A	1030	TC98135	PT07G12220	TC83064	PT14G00560	EEF52252	conserved hypothetical protein [Ricinus communis]	0	190
A	1031	BQ703011	CP00091G00030	TC83101	CP00091G00030	XP_002281989	PREDICTED: similar to putative sulfate transporter [Vitis vinifera]	5e-30	133
A	1032	DR685724	VV18G17090	TC83105	VV18G17090	XP_002279511	PREDICTED: hypothetical protein [Vitis vinifera] emb|CAO16311.1| unnamed protein product [Vitis vinifera]	0	237
A	1033	TC86997	VV16G01620	TC83110	VV16G01620	XP_002273949	PREDICTED: hypothetical protein [Vitis vinifera]	3e-12	76.6
A	1034	TC112230	PPCG00160	TC83116	PPCG00160	NP_042385	ribosomal protein L20 [Pinus thunbergii] sp|P41610|RK20_PINTH RecName: Full=50S ribosomal protein L20, chloroplastic dbj|BAA04342.1| ribosomal protein L20 [Pinus thunbergii]	0	203
A	1035	CT580931	PT15G11820	TC83297	VV00G45760	XP_002322480	predicted protein [Populus trichocarpa] gb|EEF06607.1| predicted protein [Populus trichocarpa]	1e-07	60.1	LG0ACA16YI09RM1
A	1036	TC110004	VV06G00580	TC83374	AT1G55325	XP_002283658	PREDICTED: hypothetical protein [Vitis vinifera]	0	244
A	1037	CO362945	CP00009G02150	TC83472	VV07G03750	XP_002267393	PREDICTED: hypothetical protein [Vitis vinifera]	0	297
A	1038	TC111134	ATCG00640	TC83509	PTCG00680	NP_042388	ribosomal protein L33 [Pinus thunbergii] ref|NP_817181.1| ribosomal protein L33 [Pinus koraiensis] ref|YP_002905144.1| ribosomal protein L33 [Pinus contorta] ref|YP_002905212.1| ribosomal protein L33 [Pinus gerardiana] ref|YP_002905279.1| ribosomal protei	3e-34	147
A	1039	TC108373	PP00084G00370	TC83515		ABR16678	unknown [Picea sitchensis]	0	201	LG0ACA14YC10RM1
A	1040	TC105035	PP00044G00960	TC83591	PP00044G00960	XP_001760688	predicted protein [Physcomitrella patens subsp. patens] gb|EDQ74427.1| predicted protein [Physcomitrella patens subsp. patens]	2e-27	127
A	1041	TC89134	CP00018G01110	TC83607	VV15G03390	ACB11497	KU80-like protein [Pinus sylvestris]	0	335
A	1042	TC102145	VV14G03810	CO214341	CP00048G00270	CAO17644	unnamed protein product [Vitis vinifera]	0	324	LG0ACA1YO06RM1
A	1043	TC113587	CP00138G00450	CO216715	PT01G23920	EEF39490	nucleotide binding protein, putative [Ricinus communis]	0	304	CL1218CT2969
A	1044	CV033998	PT14G00120	CO218199		ACJ85739	unknown [Medicago truncatula]	2e-15	86.7
A	1045	TC86942	VV12G00860	CO218298	SB03G010430	CAO69986	unnamed protein product [Vitis vinifera]	0	274
A	1046	DR745570	VV07G12070	TC83707	VV07G12070	XP_002280684	PREDICTED: hypothetical protein [Vitis vinifera]	6e-07	57.8
A	1047	TC88196	PP00076G00810	TC83874	PP00076G00810
A	1048	TC102997	CP00199G00030	TC83886	PT18G08360	ABK21355	unknown [Picea sitchensis]	0	346
A	1049	TC101273	PP00025G01080	TC84087	VV01G10530	XP_001757033	predicted protein [Physcomitrella patens subsp. patens] gb|EDQ78264.1| predicted protein [Physcomitrella patens subsp. patens]	3e-09	67	CL1439CT139
A	1050	TC95382	VV12G05770	TC84155	VV12G05770	EEF37072	conserved hypothetical protein [Ricinus communis]	0	268	RS66D04
A	1051	TC88464	PT02G25870	TC84166	PT02G25870	ACN40217	unknown [Picea sitchensis]	8e-30	128
A	1052	TC90267	VV01G07660	TC84304	CP00033G00420	XP_002285509	PREDICTED: hypothetical protein [Vitis vinifera] emb|CAO42510.1| unnamed protein product [Vitis vinifera]	0	488
A	1053	TC82811	PP00021G01230	Z93753		XP_001756103	predicted protein [Physcomitrella patens subsp. patens] gb|EDQ78969.1| predicted protein [Physcomitrella patens subsp. patens]	2e-25	122	WZ0APPAB1YC19FM1
A	1054	BF169658	VV07G05310	CO474332	VV07G05310	XP_002271147	PREDICTED: hypothetical protein [Vitis vinifera] emb|CAO40133.1| unnamed protein product [Vitis vinifera]	3e-26	120
A	1055	CD016866		CO223257	PT10G03410
A	1056	TC97072	PT12G02830	CO219374	VV16G05700	XP_002317810	predicted protein [Populus trichocarpa] gb|EEE96030.1| predicted protein [Populus trichocarpa]	0	219
A	1057	TC97679	VV04G15010	CO219418	PT15G01070					LG0ACA2YL24RM1 LG0ACA20YE01RM1
A	1058	TC98805	VV08G00300	CO219637		XP_002265092	PREDICTED: hypothetical protein [Vitis vinifera]	0	248	086G11
A	1059	CF667349	PT07G05480	CO220390	PT07G05480	CAA71274	L-ascorbate oxidase [Cucumis melo]	0	199
A	1060	TC85155	CP01018G00010	CO221224		ABH85406	SCARECROW [Pinus sylvestris]	0	467
A	1061	EC428560	PT16G11520	CO221509	PT16G11520	EEF28591	short chain alcohol dehydrogenase, putative [Ricinus communis]	0	281
A	1062	CT579740	OS08G42550	DR467473	VV09G06300	ACN29307	unknown [Zea mays]	0	272	LG0ACA19YM01RM1
A	1063	CT582783	PT00G06760	CO483621	VV18G15530	XP_002327308	predicted protein [Populus trichocarpa] gb|EEE74113.1| predicted protein [Populus trichocarpa]	1e-14	82.4	LG0ACA11YH05RM1
A	1064	DR011270	AT1G78910	CO227203	AT1G78910	NP_178012	pseudouridine synthase family protein [Arabidopsis thaliana] sp|Q5XET6|PUS3_ARATH RecName: Full=RNA pseudourine synthase 3, mitochondrial; AltName: Full=RNA-uridine isomerase 3; AltName: Full=RNA pseudouridylate synthase 3; Flags: Precursor gb|AAU95416.1|	2e-35	151
A	1065	DR051150	AT3G49645	CO482763	AT3G49645	NP_001118801	unknown protein [Arabidopsis thaliana]	4e-25	119
A	1066	DR058301	CP00055G00330	CO473772	PT07G11850	XP_002436707	hypothetical protein SORBIDRAFT_10g007360 [Sorghum bicolor] gb|EER88074.1| hypothetical protein SORBIDRAFT_10g007360 [Sorghum bicolor]	0	232
A	1067	DR095515	VV07G05790	CO484930	AT1G21670	XP_002279803	PREDICTED: hypothetical protein [Vitis vinifera]	3e-33	145
A	1068	DR097947	PT08G12440	CO483604	PT08G12440	EEF28365	conserved hypothetical protein [Ricinus communis]	0	234
A	1069	DR102097	VV02G11180	CO482466	SB07G004285	EEF42483	amino acid transporter, putative [Ricinus communis]	5.04467e-44	182
A	1070	DR160422	PP00020G00610	CO485010	PP00020G00610	XP_001755888	predicted protein [Physcomitrella patens subsp. patens] gb|EDQ79173.1| predicted protein [Physcomitrella patens subsp. patens]	2e-06	57
A	1071	DR744225	PT05G00650	CO233076	AT2G13440	NP_178974	glucose-inhibited division family A protein [Arabidopsis thaliana] gb|AAD28643.1| similar to glucose inhibited division protein A from prokaryotes [Arabidopsis thaliana]	0	437
A	1072	NP543568	ATMG00590	DR465284	CP00089G00200	AAF14715	maturase [Pinus sp. Qiu94013]	0	1028
A	1073	TC102164	VV05G06650	CO242332	VV15G05350	XP_002283935	PREDICTED: hypothetical protein [Vitis vinifera] emb|CAO71273.1| unnamed protein product [Vitis vinifera]	0	364	CL1119CT236
A	1074	TC102628	OS01G03890	CO255348		EAY72390	hypothetical protein OsI_00244 [Oryza sativa Indica Group]	2e-12	77.8
A	1075	TC81979	PP00272G00220	CO227113	PP00272G00220	XP_001780118	predicted protein [Physcomitrella patens subsp. patens] gb|EDQ55037.1| predicted protein [Physcomitrella patens subsp. patens]	0	250
A	1076	TC82489	VV00G44910	CO228166	VV00G44910	EEF38564	conserved hypothetical protein [Ricinus communis]	0	351
A	1077	TC110655	VV19G11330	CO235315		XP_002270779	PREDICTED: similar to kinesin motor protein-related [Vitis vinifera]	2e-17	94.4
A	1078	TC90520	PT15G05390	CO238987	PT15G05390	EEF42330	conserved hypothetical protein [Ricinus communis]	0	372
A	1079	TC112389	CP32826G00010	CO478971	CP32826G00010	CAJ14972	auxin-induced GH3 protein [Pinus pinaster]	0	642
A	1080	TC113580	PT05G14980	CO242171		BAH82659	tubulin beta chain [Lotus japonicus]	0	192	LG0ACA12YH23RM1
A	1081	TC113668	OS11G41910	DR467083	VV06G02570	ACJ85632	unknown [Medicago truncatula]	3e-16	89	LG0ACA13YC17RM1
A	1082	TC114168	VV06G17010	CO483063	VV06G17010	EEF34929	AP-2 complex subunit alpha, putative [Ricinus communis]	0	430
A	1083	TC81875	PP00214G00390	CO472951	PP00214G00390	XP_001777031	predicted protein [Physcomitrella patens subsp. patens] gb|EDQ58145.1| predicted protein [Physcomitrella patens subsp. patens]	1e-36	157
A	1084	TC82837	VV00G54170	CO253305	CP01633G00020	ABK24317	unknown [Picea sitchensis]	0	405
A	1085	TC83192	PT09G11420	CO488140		EEF48919	poly(p)/ATP NAD kinase, putative [Ricinus communis]	0	392	RS02D02T3
A	1086	TC87167	PT00G26000	CO482046		ABR17250	unknown [Picea sitchensis]	0	417
A	1087	TC89774	VV01G05200	CO488805	VV01G05200	EEF36374	conserved hypothetical protein [Ricinus communis]	2e-16	90.1
B	1088	TC93177		DR544616		XP_001545871	hypothetical protein BC1G_15622 [Botryotinia fuckeliana B05.10] gb|EDN22710.1| hypothetical protein BC1G_15622 [Botryotinia fuckeliana B05.10]	3e-09	66.6
B	1089	TC113485		DR581357		YP_589892	hypothetical protein Acid345_0813 [Acidobacteria bacterium Ellin345] gb|ABF39818.1| protein of unknown function DUF72 [Acidobacteria bacterium Ellin345]	0	213
B	1090	CF396005		DR586358		BAF45986	hypothetical protein [Chamaecyparis obtusa]	2e-14	81.6
B	1091	TC111683		DV974271		XP_001011986	hypothetical protein TTHERM_00805870 [Tetrahymena thermophila] gb|EAR91741.1| hypothetical protein TTHERM_00805870 [Tetrahymena thermophila SB210]	1e-06	59.3
B	1092	TC109573		ES663561		XP_961327	hypothetical protein NCU03600 [Neurospora crassa OR74A] emb|CAD21276.1| putative protein [Neurospora crassa] gb|EAA32091.1| conserved hypothetical protein [Neurospora crassa OR74A]	1e-22	111
B	1093	TC113695		NP1233575		NP_042407	photosystem I subunit VIII [Pinus thunbergii] sp|P52768|PSAI_PINTH RecName: Full=Photosystem I reaction center subunit VIII; Short=PSI-I dbj|BAA04364.1| PSI I protein [Pinus thunbergii]	6e-09	63.5
B	1094	TC91208		TC45096		ABK22824	unknown [Picea sitchensis]	3e-34	131
B	1095	TC89870		TC47419		ABR16679	unknown [Picea sitchensis]	0	276
B	1096	BG318321		TC48417		XP_643529	DNA repair protein [Dictyostelium discoideum AX4] gb|AAO53198.1| hypothetical protein [Dictyostelium discoideum] gb|EAL69577.1| putative DNA repair protein [Dictyostelium discoideum AX4]	1e-10	69.3
B	1097	TC95364		TC56085		ABK25807	unknown [Picea sitchensis]	1e-17	95.9	WZ0APPAE2YH21FM1
B	1098	TC103817		TC61389		ABK25103	unknown [Picea sitchensis]	7e-07	58.9	058H03
B	1099	TC112501		TC68971		XP_001938755	conserved hypothetical protein [Pyrenophora tritici-repentis Pt-1C-BFP] gb|EDU51342.1| conserved hypothetical protein [Pyrenophora tritici-repentis Pt-1C-BFP]	2e-20	104
B	1100	TC96337		TC71263		ACD54779	diadenosine tetraphosphate hydrolase HIT family-like protein [Adineta vaga]	5e-13	80.5
B	1101	TC114412		TC71337		ABK26784	unknown [Picea sitchensis] gb|ACN40573.1| unknown [Picea sitchensis]	9e-33	144
B	1102	TC91381		TC79644		XP_002393338	hypothetical protein MPER_06940 [Moniliophthora perniciosa FA553] gb|EEB94268.1| hypothetical protein MPER_06940 [Moniliophthora perniciosa FA553]	2e-10	70.9
B	1103	NP543260		CO488454		NP_042377	ORF87 [Pinus thunbergii] dbj|BAA04334.1| ORF87 [Pinus thunbergii]	7.00649e-45	182
C	1104	BX253565		DR488249						085C06
C	1105	TC94865		ES875716						099F12
C	1106	CT578400		EX438650						LG0ACA22YG09RM1
C	1107	TC94652		TC44526						CL821CT62
C	1108	TC104169		TC45491						CL2059CT359
C	1109	CT581657		TC46924						LG0ACA14YI14RM1
C	1110	CT574724		TC49823						LG0ACA9YJ20RM1
C	1111	TC91224		TC54300						027G04 LG0ACA11YF23RM1
C	1112	DR055953		TC55758						WZ0APPAA2YK13FM1
C	1113	TC112026		TC58295						LG0ACA5YI03RM1
C	1114	BX248925		TC60345						002G05
C	1115	TC94020		TC63248						RN07H03T3
C	1116	TC100102		TC65764						WZ0APPAA1YM24FM1
C	1117	BX676870		TC66782						RN13C03
C	1118	BX253772		TC67442						088C11
C	1119	TC101135		TC69034						CL173CT2596
C	1120	CT579603		TC73722						LG0ACA2YC01RM1
C	1121	TC93665		TC77223						WZ0APPAB4YH18FM1
C	1122	BX255103		TC77590						110H06
C	1123	TC112807		TC82444						046F07
C	1124	TC87142		TC83175						RS34A08
C	1125	TC97665		CO224792						CL1871CT1912 CL3147CT2315
D	1126	DR117504		DR469018
D	1127	TC109517		DR474837
D	1128	AW755245		DR540999
D	1129	TC93638		DR541292
D	1130	DR056019		DR541868
D	1131	CX712712		DR546748
D	1132	DN609744		DR548436
D	1133	TC87706		DR551232
D	1134	CX651102		DR569854
D	1135	TC108400		DR589574
D	1136	DR176848		DR590826
D	1137	TC113567		DR593713
D	1138	DR118256		DR594712
D	1139	CF393516		DV993416
D	1140	BI643992		EX308962
D	1141	TC85659		EX356383
D	1142	AW225864		EX436932
D	1143	TC87716		EX441035
D	1144	TC111149		FD733102
D	1145	DR080356		TC44564
D	1146	CO161181		TC44932
D	1147	DR099467		TC46987
D	1148	TC83202		TC47090
D	1149	BQ197933		TC47995
D	1150	TC82587		TC48363
D	1151	DR056353		TC48476
D	1152	AW784058		TC50185
D	1153	TC100058		TC50420
D	1154	AI812843		TC51122
D	1155	BQ634885		TC52219
D	1156	AW010305		TC53273
D	1157	DR112804		CO210362
D	1158	DR109694		CO213085
D	1159	TC92254		TC54928
D	1160	CO361576		TC58764
D	1161	CF664961		TC59070
D	1162	TC95015		TC59882
D	1163	TC109901		TC60464
D	1164	TC113845		TC62111
D	1165	TC83863		TC62880
D	1166	TC90311		TC63130
D	1167	TC81788		TC63708
D	1168	TC112200		TC66157
D	1169	CO159053		TC66452
D	1170	BE187047		TC67469
D	1171	BQ107938		TC67886
D	1172	DR112870		TC67936
D	1173	TC107904		TC68156
D	1174	TC81863		TC68544
D	1175	TC97168		TC69244
D	1176	TC88950		TC69246
D	1177	TC107423		TC69757
D	1178	TC107538		TC72846
D	1179	AW626674		TC76212
D	1180	TC112084		TC76496
D	1181	TC112006		TC76698
D	1182	CD019910		TC77560
D	1183	TC87468		TC77996
D	1184	CX645618		TC78491
D	1185	DR166346		TC78930
D	1186	DR014397		TC80033
D	1187	BF220729		TC80676
D	1188	BM158063		TC80713
D	1189	CF667782		TC80877
D	1190	AW056465		TC82364
D	1191	TC86920		TC83153
D	1192	CF395298		TC83445
D	1193	AW010175		CO232988
D	1194	CD018302		CO253708
D	1195	CF394336		CO254321
D	1196	DR056881		CO234743
D	1197	TC88745		CO230185
D	1198	TC111878		DR449302
D	1199	TC93858		CO477543
E	1200	TC109196	AT1G69545	TC53797	PP00169G00450	ABR17027	unknown [Picea sitchensis]	2e-14	83.6
E	1201	TC114410	AT1G69545	TC44721	PP00783G00020	ABR17471	unknown [Picea sitchensis]	0	346
E	1202	TC90274	AT2G24100	EX308340	PT18G08600	ABR16502	unknown [Picea sitchensis]	1e-26	124
E	1203	TC81219	AT3G19120	CO484760	PP00092G00440	NP_566626	unknown protein [Arabidopsis thaliana] dbj|BAB02952.1| unnamed protein product [Arabidopsis thaliana] gb|AAL50072.1| AT3g19120/MVI11_3 [Arabidopsis thaliana] gb|AAN31087.1| At3g19120/MVI11_3 [Arabidopsis thaliana]	0	198	116E04 WZ0APPAA3YE07FM1 LG0ACA24YH13RM1
E	1204	TC92549	AT3G19120	TC71192	VV03G06330	NP_566626	unknown protein [Arabidopsis thaliana] dbj|BAB02952.1| unnamed protein product [Arabidopsis thaliana] gb|AAL50072.1| AT3g19120/MVI11_3 [Arabidopsis thaliana] gb|AAN31087.1| At3g19120/MVI11_3 [Arabidopsis thaliana]	1e-13	81.3
E	1205	TC103738	AT4G04890	TC82563	CP00008G02160	AAG43405	homeobox 1 [Picea abies]	2e-22	108
E	1206	AW064906	AT5G04590	TC58396	VV06G02770	EEF48898	Sulfite reductase [ferredoxin], putative [Ricinus communis]	2e-12	76.3
E	1207	TC109490	CP00008G02160	ES227420	CP00008G02160	AAG43405	homeobox 1 [Picea abies]	0	362
E	1208	BE187059	CP00036G00080	TC52036	CP00036G00080	ABR16670	unknown [Picea sitchensis]	2e-28	128
E	1209	DR178670	CP00070G00470	TC83293	CP00070G00470	EEF49310	Potassium transporter, putative [Ricinus communis]	1e-19	100
E	1210	TC107415	CP00070G01160	TC65810	CP00070G01160	XP_002272852	PREDICTED: hypothetical protein [Vitis vinifera] emb|CAO49055.1| unnamed protein product [Vitis vinifera]	2e-36	155	CL24CT1382
E	1211	TC90128	CP00070G01160	TC55877	PT01G22060	XP_002300130	glutaredoxin [Populus trichocarpa] gb|EEE84935.1| glutaredoxin [Populus trichocarpa]	1.00053e-42	177
E	1212	TC113157	CP00087G00390	CO206507	VV07G08310	EEC74509	hypothetical protein OsI_09993 [Oryza sativa Indica Group]	6e-36	154
E	1213	TC88466	CP00942G00030	EX315030	VV06G02770	ACN23794	sulfite reductase [Nicotiana benthamiana]	0	437
E	1214	AI812368	OS01G09246	TC70500	SB03G003300	EEC70084	hypothetical protein OsI_00705 [Oryza sativa Indica Group]	2e-14	82
E	1215	TC103455	OS01G09246	TC64301	SB03G003300	EEC70084	hypothetical protein OsI_00705 [Oryza sativa Indica Group]	0	207
E	1216	TC96991	OS04G47270	TC58489	OS04G47270	EEE61484	hypothetical protein OsJ_15766 [Oryza sativa Japonica Group]	1e-35	154
E	1217	TC99756	OS04G47270	TC65826	OS04G47270	EEE61484	hypothetical protein OsJ_15766 [Oryza sativa Japonica Group]	0	267
E	1218	TC89601	PP00002G00220	ES879754	PP00002G00220	ABK24816	unknown [Picea sitchensis]	3.00018e-42	153
E	1219	TC92146	PP00002G00220	EX444003	PP00355G00100	XP_001751679	predicted protein [Physcomitrella patens subsp. patens] gb|EDQ83114.1| predicted protein [Physcomitrella patens subsp. patens]	0	166
E	1220	BF610494	PP00031G00490	TC69293	VV07G05070	XP_001758196	predicted protein [Physcomitrella patens subsp. patens] gb|EDQ77018.1| predicted protein [Physcomitrella patens subsp. patens]	3e-31	137
E	1221	DR182250	PP00041G01760	TC83666	PP00041G01760	XP_001760301	predicted protein [Physcomitrella patens subsp. patens] gb|EDQ75057.1| predicted protein [Physcomitrella patens subsp. patens]	0	258
E	1222	AW984920	PP00041G01760	TC64432	PT03G17480	XP_001760301	predicted protein [Physcomitrella patens subsp. patens] gb|EDQ75057.1| predicted protein [Physcomitrella patens subsp. patens]	2e-22	108
E	1223	TC102175	PP00053G00080	EX400432	PP00053G00080	XP_001762197	ARID/BRIGHT DNA-binding domain-containing protein [Physcomitrella patens subsp. patens] gb|EDQ72989.1| ARID/BRIGHT DNA-binding domain-containing protein [Physcomitrella patens subsp. patens]	2e-31	140
E	1224	DR016576	PP00053G00080	CO479110		XP_001762197	ARID/BRIGHT DNA-binding domain-containing protein [Physcomitrella patens subsp. patens] gb|EDQ72989.1| ARID/BRIGHT DNA-binding domain-containing protein [Physcomitrella patens subsp. patens]	0	210
E	1225	TC86446	PP00067G01040	TC82952	PP00067G01040	XP_001764309	predicted protein [Physcomitrella patens subsp. patens] gb|EDQ70863.1| predicted protein [Physcomitrella patens subsp. patens]	0	271	RS62F06
E	1226	BX680188	PP00067G01040	TC56941	PP00356G00120	ABR17597	unknown [Picea sitchensis]	0	323	RS40C06
E	1227	TC113119	PP00338G00310	TC50103	PP00338G00310	XP_001782712	predicted protein [Physcomitrella patens subsp. patens] gb|EDQ52477.1| predicted protein [Physcomitrella patens subsp. patens]	2e-26	123
E	1228	TC88531	PP00338G00310	CO221989		XP_001782712	predicted protein [Physcomitrella patens subsp. patens] gb|EDQ52477.1| predicted protein [Physcomitrella patens subsp. patens]	4e-27	126
E	1229	TC102963	PT00G27450	CK440135	VV09G00240	EEF29433	DNA binding protein, putative [Ricinus communis]	8e-09	65.1
E	1230	TC85701	PT01G07760	EX370822	PT01G07760	EEF51371	conserved hypothetical protein [Ricinus communis]	2.00386e-43	152
E	1231	TC91200	PT01G07760	TC67260	VV02G01720	XP_002299464	predicted protein [Populus trichocarpa] gb|EEE84269.1| predicted protein [Populus trichocarpa]	1e-26	124
E	1232	TC87125	PT06G05610	TC56149	CP00115G00600	XP_002309000	predicted protein [Populus trichocarpa] gb|EEE92523.1| predicted protein [Populus trichocarpa]	4.00001e-40	169
E	1233	TC100356	PT06G12760	TC75560	PT18G08600	ABR16502	unknown [Picea sitchensis]	0	425	LG0ACA8YI24RM1
E	1234	CF663396	PT06G16520	TC52535	PT06G16520	XP_002308601	predicted protein [Populus trichocarpa] gb|EEE92124.1| predicted protein [Populus trichocarpa]	2e-40	169
E	1235	TC110694	PT06G16520	TC56576	PT06G16520	XP_002308601	predicted protein [Populus trichocarpa] gb|EEE92124.1| predicted protein [Populus trichocarpa]	2e-32	143
E	1236	BX682762	PT11G05650	TC53172	CP00284G00020	EEF31178	Protein regulator of cytokinesis, putative [Ricinus communis]	2.8026e-45	184	CL3774CT3142
E	1237	CD017110	PT11G05650	TC58890	PT01G26020	CAC17796	microtubule-associated protein MAP65-1c [Nicotiana tabacum]	4e-17	90.9
E	1238	TC111897	PT17G01600	TC76379	VV05G11040	XP_002323983	predicted protein [Populus trichocarpa] gb|EEF04116.1| predicted protein [Populus trichocarpa]	0	225
E	1239	DR050008	PT18G11640	TC83434	CP00115G00600	XP_002325250	predicted protein [Populus trichocarpa] gb|EEF03815.1| predicted protein [Populus trichocarpa]	0	213
E	1240	TC113852	SB08G018160	TC55611	VV07G05070	ACN25791	unknown [Zea mays]	6e-40	168
E	1241	TC84064	VV00G53095	TC80236	PT10G04270	CAN68771	hypothetical protein [Vitis vinifera]	3e-13	64.7
E	1242	TC104447	VV00G53095	TC64962	VV00G53095	XP_002266100	PREDICTED: hypothetical protein [Vitis vinifera] emb|CAO46662.1| unnamed protein product [Vitis vinifera]	1e-14	85.1	CL4248CT2209
E	1243	TC98268	VV00G54010	EX431058	PT09G07240	EEF43592	Triacylglycerol lipase 1 precursor, putative [Ricinus communis]	0	306
E	1244	TC85274	VV00G54010	TC57126	VV00G54010	XP_002268406	PREDICTED: hypothetical protein, partial [Vitis vinifera]	0	307	WZ0APPAD5YJ22FM1
E	1245	TC92028	VV02G03320	TC47806	VV02G03320	ABR17622	unknown [Picea sitchensis]	0	655	031C09
E	1246	CF400450	VV02G03320	TC76671	VV02G03320	ABR17622	unknown [Picea sitchensis]	0	333
E	1247	TC87612	VV03G04290	TC62881	VV03G04290	ACN40061	unknown [Picea sitchensis]	0	586	LG0ACA18YP03RM1
E	1248	TC107135	VV03G04290	EX388020	VV03G04290	XP_002283716	PREDICTED: hypothetical protein isoform 2 [Vitis vinifera]	2.00386e-43	177
E	1249	TC80979	VV05G11040	TC76952	VV05G11040	CAO43548	unnamed protein product [Vitis vinifera]	0	365
E	1250	CX647557	VV06G02240	EX367893	VV06G02240	AAF04760	helix-loop-helix protein 1A [Pinus taeda]	8e-37	157
E	1251	DR098828	VV09G00240	TC66308	VV09G00240	XP_002271218	PREDICTED: hypothetical protein [Vitis vinifera]	5e-20	100
E	1252	TC88246	VV17G01260	DV995550	VV17G01260	CAN62482	hypothetical protein [Vitis vinifera]	0	459
E	1253	CO362776	VV17G01260	EX424413	VV17G01260	ABR16520	unknown [Picea sitchensis]	8.00001e-41	171
E	1254	DR743528	VV18G03720	TC65579	CP00036G00080	ABR16670	unknown [Picea sitchensis]	0	436
E	1255	CO365067	VV18G08680	TC74357	PT00G05240	XP_002284804	PREDICTED: hypothetical protein [Vitis vinifera]	0	203
E	1256	DR088864	VV18G08680	TC65440	VV18G08680	XP_002284804	PREDICTED: hypothetical protein [Vitis vinifera]	2e-33	146
E	1257	TC100484	VV18G09590	TC63943	VV18G09590	XP_002284085	PREDICTED: hypothetical protein isoform 2 [Vitis vinifera]	0	220	CL888CT913
E	1258	TC97606	VV18G13520	TC42773	PT05G09520	ABK22147	unknown [Picea sitchensis]	0	515
E	1259	TC98795	VV18G13520	TC49372	VV18G13520	XP_002268570	PREDICTED: hypothetical protein [Vitis vinifera] emb|CAN73861.1| hypothetical protein [Vitis vinifera] emb|CAO60927.1| unnamed protein product [Vitis vinifera]	0	311
E	1260	AI919859		TC59577	CP00070G00470
E	1261	DR682075		TC71602	PP00011G00630
E	1262	DR682076		EX400823	PP00011G00630
E	1263	TC85432		EX311797	VV06G02240
E	1264	CO159588		EX441523	VV07G08310
E	1265	CO198828		TC55683	VV18G09590
